# Supplementary material for: Schizophrenia and vitamin D related genes could have been subject to latitude-driven adaptation
Source: BMC Evol Biol. 2010 Nov 11;10:351. doi: 10.1186/1471-2148-10-351 (PMC2996405; doi:10.1186/1471-2148-10-351)
Supplement: Additional file 1 — LRGs. Excel spreadsheet containing the list of Latitude Related Genes with FST and correlation value for each SNP. [file 1471-2148-10-351-S1.XLS]

## Sheet: Autosomic
snp	genes	correlation	chromosome	position	fst
NB: SNPs mapped to more than one gene are reported one time for each association
rs1320565	TTLL10	0.689765	chr01	1109721	0.183
rs16824500	GNB1	0.57766	chr01	1783072	0.254
rs11804075	PRDM16	0.628449	chr01	3130107	0.21
rs6424069	PRDM16	0.617434	chr01	3136890	0.156
rs2455119	PRDM16	0.758387	chr01	3174715	0.153
rs2455125	PRDM16	0.645394	chr01	3178866	0.213
rs2185639	ARHGEF16	0.580012	chr01	3379587	0.164
rs878063	MEGF6	0.602994	chr01	3462788	0.347
rs11121407	CHD5	0.756393	chr01	6156160	0.162
rs6696861	ACOT7	0.581747	chr01	6302194	0.171
rs12080675	TAS1R1	0.581939	chr01	6549202	0.169
rs7526052	CAMTA1	0.640243	chr01	7557274	0.447
rs6671289	UBE4B	0.588508	chr01	10118527	0.253
rs284233	CASZ1	0.65954	chr01	10699847	0.184
rs284254	CASZ1	0.754255	chr01	10708901	0.153
rs10803344	RP1-21O18.1	0.57272	chr01	15266180	0.254
rs598371	SPEN	0.656496	chr01	16085326	0.19
rs848210	SPEN	0.65701	chr01	16132400	0.187
rs848194	ZBTB17	0.641434	chr01	16157929	0.173
rs11260721	EPHA2	0.598473	chr01	16327639	0.247
rs992660	RP1-93P18.1	0.627262	chr01	19133828	0.153
rs1067242	ECE1	0.588081	chr01	21476468	0.284
rs628750	HNRNPR	0.574808	chr01	23513849	0.259
rs11586100	HNRNPR	0.723781	chr01	23537098	0.166
rs2275355	TCEA3	0.757027	chr01	23596770	0.183
rs7522616	DDEFL1	0.641328	chr01	23667501	0.189
rs2744780	MAN1C1	0.696579	chr01	25893371	0.218
rs2744768	MAN1C1	0.694447	chr01	25929896	0.209
rs2744772	MAN1C1	0.67868	chr01	25935243	0.235
rs2504786	GPR3	0.595324	chr01	27592765	0.189
rs12037400	BAI2	0.656003	chr01	31987765	0.252
rs3903683	IQCC	0.584654	chr01	32445495	0.162
rs3903683	DCDC2B	0.584654	chr01	32445495	0.162
rs3903683	LOC100128669	0.584654	chr01	32445495	0.162
rs704874	RBBP4	0.644962	chr01	32889210	0.17
rs704874	ZBTB8OS	0.644962	chr01	32889210	0.17
rs359955	RBBP4	0.639016	chr01	32907361	0.164
rs7545739	RNF19B	0.569081	chr01	33188053	0.194
rs528059	CSMD2	0.684439	chr01	33958780	0.191
rs13375367	C1orf94	0.582659	chr01	34445286	0.184
rs3767058	GRIK3	0.587775	chr01	37124644	0.174
rs3767065	GRIK3	0.594364	chr01	37149332	0.189
rs1021829	MACF1	0.641284	chr01	39363728	0.227
rs667238	MACF1	0.617741	chr01	39463985	0.19
rs2490950	MACF1	0.667417	chr01	39503751	0.291
rs599823	MACF1	0.580936	chr01	39669858	0.191
rs16829544	ZMYND12	0.576028	chr01	42688351	0.252
rs578703	LOC728869	0.645061	chr01	43338079	0.234
rs7512851	LOC728869	0.644515	chr01	43340720	0.172
rs6429644	SLC6A9	0.581313	chr01	44259867	0.323
rs7354900	C1orf164	0.612898	chr01	44730573	0.259
rs320044	AGBL4	0.583206	chr01	48942568	0.17
rs10788894	AGBL4	0.602408	chr01	49032199	0.34
rs2355686	AGBL4	0.659813	chr01	49051999	0.194
rs2153326	AGBL4	0.622426	chr01	49097877	0.217
rs11205763	FAF1	0.625311	chr01	50959051	0.172
rs6701572	RNF11	0.609325	chr01	51491903	0.211
rs4926906	TXNDC12	0.604551	chr01	52263006	0.234
rs6661480	BTF3L4	0.601983	chr01	52310143	0.265
rs11205949	ZFYVE9	0.610246	chr01	52517342	0.26
rs6679819	SCP2	0.607778	chr01	53249558	0.216
rs6681542	SCP2	0.57254	chr01	53252480	0.297
rs10437066	SCP2	0.607778	chr01	53267718	0.216
rs6588459	SCP2	0.687441	chr01	53283682	0.228
rs1288388	PODN	0.577081	chr01	53317027	0.179
rs10788959	GLIS1	0.567098	chr01	53841155	0.26
rs17115390	DAB1	0.570422	chr01	57452697	0.18
rs7354949	DAB1	0.611058	chr01	57967118	0.158
rs12091215	NFIA	0.630341	chr01	61419691	0.198
rs592298	ROR1	0.58008	chr01	64060648	0.167
rs636119	ROR1	0.605013	chr01	64098139	0.164
rs6676244	ROR1	0.569107	chr01	64304152	0.231
rs7528814	ROR1	0.569821	chr01	64374433	0.219
rs1932028	CACHD1	0.598493	chr01	64747189	0.203
rs12089806	CACHD1	0.578972	chr01	64927183	0.183
rs2375754	AK3L1	0.827311	chr01	65384221	0.161
rs10749750	AK3L1	0.723888	chr01	65392316	0.157
rs6699614	AK3L1	0.632893	chr01	65411518	0.17
rs1171279	LEPR	0.586531	chr01	65761081	0.167
rs11209583	LRRC7	0.636159	chr01	70216637	0.279
rs12048343	LRRC7	0.636698	chr01	70222612	0.275
rs1327884	LRRC7	0.636766	chr01	70248382	0.272
rs12035905	LRRC7	0.581437	chr01	70249503	0.243
rs538736	NEGR1	0.614167	chr01	71888043	0.248
rs11209844	NEGR1	0.594921	chr01	72028088	0.182
rs10493496	LOC100132353	0.572538	chr01	72512152	0.538
rs10493496	NEGR1	0.572538	chr01	72512152	0.538
rs6684409	TNNI3K	0.62893	chr01	74534786	0.2
rs12027334	TNNI3K	0.633347	chr01	74615375	0.194
rs7515072	LOC100133219	0.582883	chr01	74652461	0.224
rs7515072	TNNI3K	0.582883	chr01	74652461	0.224
rs11210493	C1orf173	0.632204	chr01	74890716	0.162
rs7550651	ST6GALNAC3	0.643396	chr01	76705588	0.212
rs6685154	ST6GALNAC3	0.628939	chr01	76730057	0.274
rs10873889	ST6GALNAC3	0.620336	chr01	76734548	0.247
rs11804754	ST6GALNAC3	0.580326	chr01	76742560	0.161
rs315093	ST6GALNAC3	0.620741	chr01	76746697	0.154
rs315091	ST6GALNAC3	0.611661	chr01	76747647	0.196
rs6698596	SPATA1	0.691437	chr01	84769192	0.163
rs1410871	GBP4	0.656488	chr01	89428582	0.27
rs12563400	EVI5	0.590076	chr01	92837411	0.182
rs7529230	CCDC18	0.582332	chr01	93425533	0.17
rs11808445	CCDC18	0.582332	chr01	93461549	0.17
rs11800760	LOC100130531	0.586367	chr01	93567751	0.16
rs2150271	ARHGAP29	0.60469	chr01	94415374	0.159
rs6683779	LOC100129620	0.573855	chr01	99346789	0.16
rs6695941	LOC100129620	0.607468	chr01	99347024	0.158
rs7531643	CDC14A	0.57959	chr01	100642409	0.182
rs4385741	NTNG1	0.637601	chr01	107525842	0.199
rs10748503	NTNG1	0.609189	chr01	107570351	0.186
rs1216813	LRIG2	0.582673	chr01	113447391	0.384
rs6428896	ATP1A1	0.598181	chr01	116725315	0.406
rs1407711	LOC148766	0.573565	chr01	116800939	0.216
rs2806867	PTGFRN	0.567257	chr01	117274226	0.326
rs932603	HSD3B1	0.634958	chr01	119851258	0.167
rs2793823	ADAM30	0.716406	chr01	120239241	0.175
rs2793830	NOTCH2	0.744337	chr01	120267631	0.247
rs7526407	BCL9	0.625813	chr01	145537233	0.197
rs10888382	ADAMTSL4	0.577983	chr01	148797632	0.153
rs11204784	LYSMD1	0.59322	chr01	149398999	0.188
rs11204784	TNFAIP8L2	0.59322	chr01	149398999	0.188
rs16833867	LOC100128468	0.601399	chr01	150412285	0.39
rs11204930	LOC100128468	0.574789	chr01	150418574	0.364
rs4845646	TDRD10	0.571873	chr01	152776327	0.255
rs2256209	KCNN3	0.581056	chr01	153046168	0.165
rs6679425	TTC24	0.615608	chr01	154817592	0.227
rs6682716	TTC24	0.628322	chr01	154818472	0.181
rs1626284	PYHIN1	0.580441	chr01	157211101	0.274
rs905594	ATF6	0.637344	chr01	160007898	0.212
rs6426942	UCK2	0.63035	chr01	164091790	0.166
rs275138	GPR161	0.575292	chr01	166320026	0.215
rs16846052	SLC9A11	0.570645	chr01	171745500	0.412
rs2013387	SLC9A11	0.58421	chr01	171813458	0.499
rs16847624	RABGAP1L	0.588125	chr01	173185393	0.153
rs4233175	C1orf220	0.660679	chr01	176784214	0.16
rs6703180	QSOX1	0.613854	chr01	178405423	0.161
rs7536561	LHX4	0.662842	chr01	178510147	0.156
rs7542223	ACBD6	0.664661	chr01	178686894	0.233
rs12089373	ACBD6	0.574688	chr01	178721930	0.22
rs7540074	C1orf21	0.578938	chr01	182626885	0.185
rs732959	C1orf21	0.617403	chr01	182641533	0.155
rs6701227	C1orf21	0.626718	chr01	182861643	0.168
rs1407428	HMCN1	0.570373	chr01	184022232	0.185
rs6425006	HMCN1	0.615677	chr01	184063401	0.163
rs16824665	HMCN1	0.587447	chr01	184131489	0.229
rs2211430	FAM5C	0.610878	chr01	188366433	0.237
rs2296022	RGS13	0.64234	chr01	190893747	0.243
rs10754192	KCNT2	0.603419	chr01	194785646	0.293
rs4294368	KCNT2	0.604013	chr01	194814311	0.299
rs16848786	CSRP1	0.572835	chr01	199727901	0.208
rs585658	SYT2	0.577457	chr01	200839802	0.323
rs12568960	ATP2B4	0.633862	chr01	201903174	0.189
rs6670594	ATP2B4	0.663524	chr01	201904229	0.198
rs2942125	PIK3C2B	0.570228	chr01	202677484	0.212
rs17020312	IKBKE	0.607108	chr01	204710596	0.227
rs7524207	C4BPA	0.571662	chr01	205378104	0.554
rs7524207	LOC100129101	0.571662	chr01	205378104	0.554
rs6691117	CR1	0.719031	chr01	205849554	0.159
rs6680517	KCNH1	0.572115	chr01	208921438	0.165
rs9430044	KCNH1	0.654309	chr01	208951322	0.199
rs7527666	LOC643143	0.593574	chr01	210497889	0.242
rs7538428	LOC643143	0.593574	chr01	210498366	0.242
rs17018933	PPP2R5A	0.595831	chr01	210575578	0.239
rs7543057	PROX1	0.699278	chr01	212264302	0.203
rs17022978	PTPN14	0.56989	chr01	212688936	0.261
rs10465699	KCNK2	0.569219	chr01	213368147	0.345
rs2820716	USH2A	0.568495	chr01	213966240	0.189
rs11120760	USH2A	0.595926	chr01	214556550	0.164
rs7553734	LOC728518	0.572235	chr01	217859543	0.275
rs1222153	CAPN2	0.579938	chr01	222020093	0.159
rs6698919	TP53BP2	0.604491	chr01	222082020	0.166
rs11800554	NUP133	0.587299	chr01	227677941	0.234
rs6673349	GALNT2	0.6316	chr01	228278021	0.19
rs7542805	PGBD5	0.57289	chr01	228558684	0.21
rs12096229	LOC729336	0.634624	chr01	230738028	0.153
rs6424281	PCNXL2	0.578999	chr01	231350229	0.281
rs16842622	SLC35F3	0.584214	chr01	232343018	0.213
rs7533369	SLC35F3	0.586397	chr01	232360045	0.366
rs6682181	CHRM3	0.567675	chr01	238106721	0.219
rs16839939	FMN2	0.574467	chr01	238641843	0.306
rs9428851	GREM2	0.597598	chr01	238790962	0.232
rs10926380	RGS7	0.609225	chr01	239158359	0.288
rs7521857	RGS7	0.622195	chr01	239341141	0.291
rs12064291	RGS7	0.625023	chr01	239359899	0.29
rs4660032	RGS7	0.66602	chr01	239370829	0.228
rs9660907	LOC100129656	0.597563	chr01	243106489	0.292
rs6677662	KIF26B	0.599581	chr01	243557314	0.193
rs4498839	KIF26B	0.597496	chr01	243587205	0.284
rs6680472	KIF26B	0.602647	chr01	243587782	0.291
rs7527246	KIF26B	0.640375	chr01	243882970	0.186
rs10802268	SMYD3	0.598135	chr01	244044090	0.188
rs7524284	SMYD3	0.606227	chr01	244256625	0.283
rs6689740	C1orf71	0.571457	chr01	244849029	0.18
rs6688948	SH3BP5L	0.647002	chr01	247081469	0.163
rs10205435	SH3YL1	0.567886	chr02	220442	0.174
rs10190397	ADI1	0.59882	chr02	3495093	0.176
rs11123567	COLEC11	0.581797	chr02	3663876	0.402
rs7567833	COLEC11	0.58645	chr02	3669423	0.415
rs2163263	LOC728597	0.604495	chr02	3733028	0.194
rs6542651	LOC728597	0.61772	chr02	3737705	0.246
rs2709580	DDEF2	0.583347	chr02	9432024	0.311
rs10186062	DDEF2	0.618334	chr02	9459737	0.21
rs714532	FLJ30851	0.572426	chr02	24253064	0.154
rs1395	SLC5A6	0.642234	chr02	27278140	0.186
rs1992291	DNAJC5G	0.671508	chr02	27357816	0.188
rs1992291	TRIM54	0.671508	chr02	27357816	0.188
rs876251	BRE	0.647301	chr02	28402854	0.183
rs4365418	ALK	0.635385	chr02	29597840	0.156
rs7583871	ALK	0.568184	chr02	29734739	0.271
rs2631976	ALK	0.616401	chr02	29746894	0.173
rs2631971	ALK	0.624823	chr02	29785203	0.198
rs2631941	ALK	0.616429	chr02	29834790	0.216
rs7571379	ALK	0.567285	chr02	29866456	0.315
rs11897665	ALK	0.577138	chr02	29895194	0.178
rs2717522	STRN	0.584949	chr02	36969917	0.227
rs6745068	LOC728730	0.573397	chr02	39616486	0.228
rs7565507	LOC728730	0.605019	chr02	39620578	0.187
rs10177734	LOC400950	0.640647	chr02	42034480	0.294
rs10180209	LOC400950	0.640647	chr02	42034730	0.294
rs11891859	ABCG5	0.618841	chr02	43898184	0.255
rs13406580	C2orf34	0.608824	chr02	44450272	0.316
rs7593926	C2orf34	0.619094	chr02	44452757	0.354
rs17033859	SRBD1	0.57303	chr02	45636831	0.154
rs10191412	PRKCE	0.584227	chr02	45865449	0.187
rs7562108	FSHR	0.567444	chr02	49195843	0.223
rs10181201	SPTBN1	0.571867	chr02	54652678	0.298
rs6722228	COMMD1	0.579937	chr02	62013232	0.173
rs13413236	COMMD1	0.630748	chr02	62115258	0.191
rs6727352	MEIS1	0.662416	chr02	66548825	0.186
rs10203407	MEIS1	0.589556	chr02	66552300	0.212
rs6755135	MEIS1	0.664667	chr02	66555574	0.184
rs7578320	MEIS1	0.664903	chr02	66564752	0.158
rs7563565	MEIS1	0.598521	chr02	66570096	0.245
rs2139246	MEIS1	0.693808	chr02	66575364	0.178
rs6546477	ANTXR1	0.600853	chr02	69134849	0.181
rs3821276	ASPRV1	0.590666	chr02	70040677	0.185
rs6749680	ALMS1	0.602998	chr02	73539360	0.153
rs10189578	ALMS1	0.622477	chr02	73582117	0.155
rs17009396	STAMBP	0.677859	chr02	73907780	0.214
rs7581248	ACTG2	0.592377	chr02	73973016	0.184
rs6745054	SLC4A5	0.575764	chr02	74303633	0.237
rs13429740	DCTN1	0.568416	chr02	74450148	0.207
rs17018721	CTNNA2	0.632434	chr02	80238660	0.265
rs1446108	CTNNA2	0.654279	chr02	80288147	0.19
rs7585787	CTNNA2	0.597478	chr02	80310455	0.196
rs6719422	CTNNA2	0.598542	chr02	80312812	0.226
rs1079319	CTNNA2	0.582593	chr02	80363551	0.279
rs13431891	CTNNA2	0.584852	chr02	80459301	0.22
rs4146945	SUCLG1	0.577976	chr02	84522416	0.197
rs6709476	TCF7L1	0.642512	chr02	85297435	0.227
rs4832257	REEP1	0.615524	chr02	86307430	0.194
rs6576987	ANKRD39	0.570703	chr02	96875786	0.23
rs6708436	AFF3	0.568493	chr02	99936162	0.166
rs17023424	AFF3	0.573062	chr02	99996173	0.164
rs730631	LOC151234	0.610729	chr02	108317264	0.274
rs4149437	SULT1C4	0.589092	chr02	108368055	0.231
rs12478500	CCDC138	0.640484	chr02	108780535	0.225
rs12474907	ACOXL	0.579393	chr02	111301777	0.206
rs13382497	DPP10	0.573134	chr02	114975862	0.281
rs9308697	DPP10	0.666824	chr02	115124129	0.166
rs7607402	DPP10	0.645733	chr02	115130445	0.155
rs10175018	DPP10	0.659062	chr02	115139525	0.18
rs4849416	DPP10	0.577754	chr02	116134331	0.173
rs13417373	GLI2	0.571335	chr02	121270707	0.341
rs11899735	GLI2	0.571079	chr02	121424610	0.293
rs2919051	CLASP1	0.670108	chr02	121812110	0.155
rs6735067	LOC729742	0.578716	chr02	122178373	0.159
rs3980085	LOC729742	0.638643	chr02	122181035	0.244
rs1840200	CNTNAP5	0.577884	chr02	125326434	0.221
rs4663057	LOC339760	0.647973	chr02	127362483	0.24
rs7369777	ARHGEF4	0.567903	chr02	131496897	0.179
rs16839523	NAP5	0.571469	chr02	133151301	0.26
rs6430524	TMEM163	0.626412	chr02	135021980	0.212
rs10928499	TMEM163	0.621976	chr02	135048825	0.224
rs6736412	RAB3GAP1	0.609523	chr02	135545779	0.158
rs7603226	RAB3GAP1	0.61072	chr02	135618642	0.156
rs7603310	RAB3GAP1	0.61072	chr02	135618690	0.156
rs7608702	R3HDM1	0.598691	chr02	136078030	0.263
rs11889431	THSD7B	0.568101	chr02	137544504	0.198
rs10197267	EPC2	0.635299	chr02	149203379	0.172
rs7582905	FMNL2	0.571722	chr02	153004456	0.187
rs298235	GPD2	0.570565	chr02	157014934	0.343
rs298259	GPD2	0.675248	chr02	157033071	0.198
rs2166488	GALNT5	0.599463	chr02	157868082	0.271
rs155594	PSCDBP	0.581177	chr02	157978388	0.309
rs155595	PSCDBP	0.580599	chr02	157978713	0.313
rs198688	PSCDBP	0.627413	chr02	157979206	0.291
rs16842103	ACVR1	0.567644	chr02	158367073	0.254
rs171935	TANC1	0.590886	chr02	159664766	0.211
rs6737837	TANC1	0.58787	chr02	159772641	0.164
rs3755427	BAZ2B	0.63087	chr02	159927927	0.155
rs12476567	IFIH1	0.667722	chr02	162856657	0.423
rs10439256	IFIH1	0.668825	chr02	162860597	0.426
rs2033300	GCA	0.600936	chr02	162907534	0.37
rs3213843	GCA	0.688023	chr02	162924355	0.328
rs10169608	KCNH7	0.660695	chr02	162978687	0.302
rs7595126	KCNH7	0.684709	chr02	163001214	0.353
rs6734436	KCNH7	0.670173	chr02	163019448	0.285
rs1485978	KCNH7	0.664262	chr02	163053530	0.298
rs2389736	KCNH7	0.669871	chr02	163115259	0.311
rs1032412	KCNH7	0.571037	chr02	163347353	0.17
rs11892887	ABCB11	0.573147	chr02	169557674	0.219
rs3914752	MYO3B	0.619819	chr02	170833364	0.171
rs10930412	MYO3B	0.568613	chr02	170839445	0.23
rs1401286	MYO3B	0.609816	chr02	170876876	0.24
rs12619176	RAPGEF4	0.645225	chr02	173330705	0.161
rs4972856	RAPGEF4	0.585608	chr02	173353445	0.164
rs1448530	LOC375295	0.60944	chr02	177216243	0.206
rs959775	PDE11A	0.571691	chr02	178598775	0.191
rs10205083	OSBPL6	0.59618	chr02	178813894	0.197
rs747122	TTN	0.57786	chr02	179122564	0.198
rs2562848	TTN	0.64966	chr02	179237234	0.176
rs2627037	TTN	0.590126	chr02	179314783	0.22
rs922984	TTN	0.580724	chr02	179324132	0.228
rs2291313	TTN	0.568962	chr02	179340955	0.222
rs4571021	CERKL	0.627677	chr02	182191099	0.175
rs2053471	CERKL	0.629157	chr02	182194631	0.176
rs6744275	GULP1	0.625681	chr02	189039145	0.345
rs4667231	GULP1	0.595843	chr02	189096575	0.261
rs13024858	COL5A2	0.66523	chr02	189689457	0.208
rs13005714	COL5A2	0.66494	chr02	189707256	0.216
rs2304704	SLC40A1	0.588027	chr02	190138422	0.185
rs7586852	MYO1B	0.598314	chr02	191945655	0.254
rs6751734	DNAH7	0.612793	chr02	196589007	0.215
rs9288259	HECW2	0.634274	chr02	196788799	0.348
rs11887664	HECW2	0.567014	chr02	196866874	0.253
rs2375856	HECW2	0.57705	chr02	197062435	0.187
rs10167754	HECW2	0.571154	chr02	197078814	0.209
rs4341955	HECW2	0.604341	chr02	197112959	0.258
rs12693813	ANKRD44	0.569714	chr02	197738512	0.19
rs6745135	SATB2	0.615498	chr02	199858995	0.157
rs987281	SATB2	0.585856	chr02	199969475	0.174
rs11888559	CYP20A1	0.598994	chr02	203873416	0.199
rs12694009	PARD3B	0.570964	chr02	205227050	0.159
rs4356603	CPS1	0.592813	chr02	211216532	0.232
rs11883744	ERBB4	0.570075	chr02	212791593	0.224
rs7579594	LOC402117	0.57287	chr02	215047676	0.165
rs940279	ABCA12	0.647224	chr02	215580579	0.281
rs2948974	ABCA12	0.625677	chr02	215677174	0.278
rs2970968	ABCA12	0.595617	chr02	215710235	0.268
rs2227255	CTDSP1	0.581954	chr02	218976025	0.171
rs10177996	WNT10A	0.660728	chr02	219454805	0.2
rs9967806	LOC100129175	0.590373	chr02	219587000	0.229
rs9967806	CCDC108	0.590373	chr02	219587000	0.229
rs10192769	RHBDD1	0.623411	chr02	227408162	0.205
rs3138119	CCL20	0.567252	chr02	228390913	0.341
rs6753850	SPHKAP	0.569948	chr02	228720753	0.205
rs6739369	PID1	0.754345	chr02	229621096	0.168
rs31276	PID1	0.736149	chr02	229628764	0.158
rs207656	DNER	0.571488	chr02	229952829	0.169
rs4491719	DNER	0.579661	chr02	230232805	0.167
rs6715560	GPR55	0.64857	chr02	231486014	0.299
rs6712982	DIS3L2	0.583826	chr02	232637551	0.231
rs13416596	DIS3L2	0.578102	chr02	232755535	0.271
rs6437059	DIS3L2	0.601228	chr02	232879283	0.174
rs10498261	DIS3L2	0.606799	chr02	232881469	0.17
rs9287582	SH3BP4	0.637162	chr02	235586885	0.178
rs13428207	CENTG2	0.580233	chr02	236542212	0.249
rs7559855	CXCR7	0.568821	chr02	237153189	0.256
rs7559855	LOC100128709	0.568821	chr02	237153189	0.256
rs6719451	LOC728009	0.612032	chr02	238001541	0.17
rs7569427	MLPH	0.643477	chr02	238078077	0.181
rs10202062	RAB17	0.596567	chr02	238148961	0.158
rs2074824	PASK	0.57796	chr02	241700450	0.174
rs4685668	CHL1	0.572433	chr03	405682	0.303
rs1978731	CHL1	0.57051	chr03	409444	0.286
rs6442824	CHL1	0.570304	chr03	411042	0.305
rs6803088	CNTN4	0.612593	chr03	2643594	0.166
rs7637377	CNTN4	0.625266	chr03	2675315	0.168
rs17026370	IL5RA	0.62307	chr03	3100441	0.174
rs9866393	GRM7	0.617369	chr03	7329377	0.211
rs9838506	GRM7	0.621772	chr03	7754295	0.268
rs17049383	C3orf32	0.688324	chr03	8655116	0.335
rs237888	OXTR	0.618484	chr03	8772095	0.188
rs4135304	PPARG	0.569164	chr03	12369601	0.396
rs4135360	PPARG	0.631799	chr03	12445314	0.232
rs4596126	FBLN2	0.598564	chr03	13634898	0.246
rs6771876	SH3BP5	0.577641	chr03	15274231	0.261
rs8225	SH3BP5	0.569352	chr03	15280874	0.214
rs7648958	HACL1	0.57055	chr03	15596147	0.222
rs6797119	HACL1	0.569711	chr03	15598766	0.219
rs7630373	ANKRD28	0.583096	chr03	15787089	0.263
rs11918308	KCNH8	0.619635	chr03	19242697	0.321
rs7647965	KCNH8	0.597452	chr03	19288605	0.178
rs7611018	UBE2E1	0.631115	chr03	23896260	0.17
rs17014338	THRB	0.574943	chr03	24230083	0.167
rs9814223	THRB	0.580281	chr03	24337256	0.157
rs9882821	THRB	0.599261	chr03	24429731	0.16
rs1153589	RARB	0.598947	chr03	25529367	0.18
rs9877259	LOC100131542	0.572038	chr03	25794632	0.285
rs9877259	NGLY1	0.572038	chr03	25794632	0.285
rs7613225	OSBPL10	0.575891	chr03	31739512	0.262
rs7635689	OSBPL10	0.578157	chr03	31743161	0.282
rs17036902	ITGA9	0.581839	chr03	37772976	0.174
rs9873394	ENTPD3	0.595223	chr03	40443210	0.255
rs6783612	ULK4	0.591735	chr03	41649598	0.172
rs13320571	SNRK	0.584208	chr03	43309024	0.293
rs4682883	TMEM16K	0.687369	chr03	43384172	0.281
rs3947589	FYCO1	0.577415	chr03	46009090	0.181
rs17079575	KLHL18	0.583997	chr03	47335897	0.208
rs9821489	CACNA1D	0.574087	chr03	53550768	0.355
rs13434020	ACOX2	0.567222	chr03	58487940	0.154
rs2365052	FHIT	0.58433	chr03	61015324	0.168
rs304170	CADPS	0.636844	chr03	62755679	0.17
rs2063621	CADPS	0.671458	chr03	62761895	0.175
rs264666	MAGI1	0.670439	chr03	65853672	0.163
rs803366	SLC25A26	0.588629	chr03	66409628	0.225
rs782733	SLC25A26	0.569148	chr03	66411895	0.166
rs9868503	LRIG1	0.615385	chr03	66515535	0.287
rs10510956	LRIG1	0.61784	chr03	66597327	0.328
rs9882545	MITF	0.585112	chr03	70000770	0.257
rs9861314	FOXP1	0.65683	chr03	71164508	0.434
rs1288978	FOXP1	0.64047	chr03	71182231	0.427
rs7621612	FOXP1	0.575905	chr03	71190374	0.248
rs7616069	GLT8D4	0.586667	chr03	73046459	0.256
rs7640661	GLT8D4	0.633793	chr03	73056422	0.164
rs9310273	PDZRN3	0.579712	chr03	73698790	0.267
rs505598	CNTN3	0.594962	chr03	74470795	0.187
rs9823652	ROBO1	0.600915	chr03	79304261	0.217
rs6438843	EPHA6	0.66858	chr03	98151736	0.169
rs1806558	EPHA6	0.721129	chr03	98158194	0.225
rs2213260	EPHA6	0.697004	chr03	98229618	0.222
rs7629006	EPHA6	0.692036	chr03	98284620	0.262
rs7641075	EPHA6	0.57156	chr03	98324242	0.279
rs9289324	EPHA6	0.704438	chr03	98412127	0.365
rs4857057	EPHA6	0.704874	chr03	98518486	0.352
rs9825320	EPHA6	0.705582	chr03	98526743	0.4
rs9848435	EPHA6	0.681548	chr03	98545226	0.39
rs9823157	EPHA6	0.593097	chr03	98639625	0.383
rs9818852	EPHA6	0.599852	chr03	98669345	0.392
rs6784670	EPHA6	0.600314	chr03	98670843	0.198
rs4857258	EPHA6	0.600299	chr03	98671273	0.192
rs3937589	EPHA6	0.645965	chr03	98742771	0.26
rs6439268	EPHA6	0.644598	chr03	98792499	0.252
rs1145341	GPR128	0.573927	chr03	101849947	0.273
rs1144116	GPR128	0.57688	chr03	101851649	0.27
rs6774316	GUCA1C	0.570271	chr03	110108169	0.36
rs1163447	DPPA4	0.664574	chr03	110539441	0.253
rs6775559	FLJ25363	0.737065	chr03	110619174	0.177
rs9288952	BTLA	0.626006	chr03	113667715	0.308
rs2705534	BTLA	0.582703	chr03	113691075	0.189
rs2638031	SLC35A5	0.576896	chr03	113770450	0.184
rs1877363	SLC35A5	0.60738	chr03	113785874	0.246
rs10934275	LOC100132655	0.623768	chr03	115661169	0.156
rs10934275	ZBTB20	0.623768	chr03	115661169	0.156
rs13072722	ZBTB20	0.685819	chr03	115907655	0.202
rs13072722	LOC100132655	0.685819	chr03	115907655	0.202
rs3732481	ZBTB20	0.575798	chr03	115966103	0.189
rs3732481	LOC100132655	0.575798	chr03	115966103	0.189
rs12490319	ZBTB20	0.638857	chr03	115994046	0.269
rs12490319	LOC100132655	0.638857	chr03	115994046	0.269
rs9834547	LOC100132655	0.649773	chr03	116027142	0.253
rs9834547	ZBTB20	0.649773	chr03	116027142	0.253
rs9845450	LOC100132655	0.63419	chr03	116052257	0.25
rs9845450	ZBTB20	0.63419	chr03	116052257	0.25
rs6796834	ZBTB20	0.629155	chr03	116058777	0.277
rs6796834	LOC100132655	0.629155	chr03	116058777	0.277
rs680947	ZBTB20	0.607836	chr03	116081219	0.191
rs680947	LOC100132655	0.607836	chr03	116081219	0.191
rs7635846	ZBTB20	0.629155	chr03	116081793	0.277
rs7635846	LOC100132655	0.629155	chr03	116081793	0.277
rs11923714	LOC100132655	0.631747	chr03	116154405	0.285
rs11923714	ZBTB20	0.631747	chr03	116154405	0.285
rs7648400	ZBTB20	0.626454	chr03	116276310	0.265
rs6768251	ZBTB20	0.719956	chr03	116295467	0.2
rs10511341	ZBTB20	0.629003	chr03	116324387	0.322
rs938521	LSAMP	0.693904	chr03	117058639	0.218
rs9874470	LSAMP	0.62989	chr03	117448338	0.21
rs4831129	LSAMP	0.61315	chr03	117464133	0.199
rs7622994	CDGAP	0.765722	chr03	120506661	0.155
rs16829712	CDGAP	0.644372	chr03	120542058	0.156
rs11916272	CD80	0.616258	chr03	120725620	0.289
rs11916272	C3orf1	0.616258	chr03	120725620	0.289
rs10222469	CASR	0.611204	chr03	123459815	0.17
rs2034177	SEMA5B	0.607924	chr03	124211779	0.263
rs9867910	MYLK	0.626763	chr03	124975880	0.297
rs4410406	CCDC37	0.823627	chr03	127622310	0.17
rs6797423	UROC1	0.756195	chr03	127697820	0.163
rs2625956	H1FOO	0.573034	chr03	130747960	0.189
rs10934949	COL6A6	0.588289	chr03	131772307	0.25
rs9816139	COL6A6	0.671169	chr03	131800652	0.237
rs7636350	COL6A6	0.697965	chr03	131811601	0.224
rs6439251	COL6A6	0.633757	chr03	131816458	0.209
rs9823913	COL6A6	0.681638	chr03	131829269	0.224
rs1484937	COL6A6	0.668795	chr03	131840018	0.224
rs7614116	COL6A6	0.585538	chr03	131850759	0.168
rs6439304	CPNE4	0.601398	chr03	132765212	0.229
rs6770499	CPNE4	0.568895	chr03	133186071	0.284
rs11928329	BFSP2	0.583243	chr03	134669827	0.175
rs6781238	CDV3	0.57887	chr03	134780810	0.159
rs13064974	LOC401089	0.588243	chr03	140149612	0.187
rs16849976	CLSTN2	0.569909	chr03	141351785	0.216
rs6439912	CLSTN2	0.677636	chr03	141470667	0.284
rs6414345	CLSTN2	0.668222	chr03	141482566	0.205
rs6439914	CLSTN2	0.591152	chr03	141491910	0.179
rs4142786	CLSTN2	0.613791	chr03	141521237	0.242
rs6439975	SPSB4	0.707846	chr03	142255841	0.271
rs890528	SPSB4	0.64201	chr03	142261453	0.17
rs16851040	SPSB4	0.573793	chr03	142275055	0.476
rs6439978	SPSB4	0.701319	chr03	142280985	0.307
rs6784404	ZBTB38	0.58184	chr03	142556365	0.177
rs11919595	ZBTB38	0.627607	chr03	142617816	0.236
rs13322528	LOC100130605	0.601304	chr03	144312113	0.163
rs2361199	SLC9A9	0.60446	chr03	145020846	0.167
rs7616037	C3orf58	0.575377	chr03	145186440	0.238
rs1879421	SIAH2	0.593432	chr03	151949265	0.214
rs6788895	SIAH2	0.581045	chr03	151950498	0.162
rs701265	P2RY1	0.579568	chr03	154037047	0.196
rs9866817	KCNAB1	0.601787	chr03	157500318	0.298
rs9844584	KCNAB1	0.595282	chr03	157502655	0.383
rs6441058	KCNAB1	0.587114	chr03	157515750	0.307
rs16826014	KCNAB1	0.58183	chr03	157544926	0.269
rs9829790	RSRC1	0.570045	chr03	159587763	0.256
rs6789607	RSRC1	0.599591	chr03	159655286	0.356
rs11922600	SCHIP1	0.586475	chr03	160560335	0.246
rs9866095	SCHIP1	0.625507	chr03	160804469	0.349
rs6805934	SCHIP1	0.680452	chr03	160810050	0.209
rs12107648	SCHIP1	0.614345	chr03	160814999	0.337
rs1347672	SCHIP1	0.597706	chr03	160849997	0.274
rs9831125	SCHIP1	0.61123	chr03	160869764	0.328
rs11919032	SCHIP1	0.611789	chr03	160870308	0.206
rs9968095	LOC730109	0.62409	chr03	161222660	0.339
rs7632089	PPM1L	0.649801	chr03	161962668	0.168
rs12487372	GOLIM4	0.64453	chr03	169209910	0.211
rs184502	LOC389174	0.681944	chr03	169678786	0.195
rs7644900	MDS1	0.640315	chr03	170854850	0.353
rs9874200	MDS1	0.616145	chr03	170862491	0.257
rs10936625	SKIL	0.56899	chr03	171577602	0.169
rs16855813	TNIK	0.60057	chr03	172299597	0.187
rs6444961	TNIK	0.638314	chr03	172317478	0.25
rs6767653	NAALADL2	0.597794	chr03	176343348	0.207
rs7629234	NAALADL2	0.610989	chr03	176541865	0.239
rs9809218	NAALADL2	0.567968	chr03	176555296	0.253
rs2112044	NAALADL2	0.615604	chr03	176716348	0.173
rs4340713	NAALADL2	0.630553	chr03	176724909	0.175
rs10804857	NAALADL2	0.617761	chr03	176728521	0.158
rs9868563	NAALADL2	0.617835	chr03	176853293	0.253
rs9833254	NAALADL2	0.604518	chr03	176886599	0.236
rs9816934	MFN1	0.572332	chr03	180586479	0.277
rs13078931	MCCC1	0.582414	chr03	184261635	0.193
rs3732604	MCCC1	0.608051	chr03	184292838	0.161
rs6775548	MCF2L2	0.588774	chr03	184448788	0.173
rs9883461	MCF2L2	0.594718	chr03	184450129	0.396
rs12489063	DGKG	0.591422	chr03	187443108	0.293
rs6775719	CRYGS	0.579452	chr03	187743770	0.185
rs6444186	LOC100130957	0.585271	chr03	188156533	0.256
rs6444186	ST6GAL1	0.585271	chr03	188156533	0.256
rs4686456	RPL39L	0.667546	chr03	188340415	0.155
rs4686482	LPP	0.569413	chr03	189591696	0.158
rs16848811	TPRG1	0.576149	chr03	190484530	0.159
rs7653308	FGF12	0.616877	chr03	193645745	0.227
rs7626113	FGF12	0.600187	chr03	193661866	0.442
rs7614349	FGF12	0.603422	chr03	193680466	0.362
rs2366676	FGF12	0.613155	chr03	193681052	0.21
rs4508802	KIAA0226	0.567808	chr03	198920486	0.177
rs2885470	FYTTD1	0.608651	chr03	198959837	0.192
rs3205525	FYTTD1	0.588143	chr03	198979731	0.178
rs7431003	LMLN	0.614661	chr03	199173607	0.275
rs6605321	LMLN	0.580276	chr03	199184392	0.283
rs13327370	LMLN	0.590246	chr03	199228595	0.3
rs6763543	LMLN	0.574488	chr03	199251343	0.303
rs6599396	FAM53A	0.623802	chr04	1634762	0.234
rs524051	POLN	0.642904	chr04	2107839	0.184
rs472972	POLN	0.658335	chr04	2109684	0.2
rs6599418	POLN	0.572715	chr04	2181793	0.163
rs2236998	MXD4	0.664593	chr04	2226514	0.198
rs6811336	STX18	0.567965	chr04	4542625	0.223
rs4689990	STK32B	0.611829	chr04	5189505	0.167
rs11729112	STK32B	0.639748	chr04	5288093	0.265
rs6446345	STK32B	0.58616	chr04	5308265	0.243
rs7667036	STK32B	0.642969	chr04	5313794	0.232
rs6813139	STK32B	0.648048	chr04	5340823	0.266
rs878544	STK32B	0.591659	chr04	5383459	0.154
rs4689212	STK32B	0.689251	chr04	5392718	0.192
rs7688985	EVC2	0.571964	chr04	5682529	0.255
rs3821936	CRMP1	0.65688	chr04	5880158	0.24
rs4689425	PPP2R2C	0.671244	chr04	6428954	0.162
rs3864202	SORCS2	0.583024	chr04	7380327	0.199
rs6447868	ACOX3	0.56861	chr04	8448924	0.16
rs956675	LOC100129903	0.690564	chr04	15002404	0.184
rs956675	C1QTNF7	0.690564	chr04	15002404	0.184
rs11945044	LDB2	0.605142	chr04	16474924	0.262
rs10013379	KCNIP4	0.619054	chr04	21116372	0.221
rs16871289	KCNIP4	0.577062	chr04	21120481	0.253
rs4697296	GPR125	0.570525	chr04	22005387	0.155
rs358221	LOC643751	0.590708	chr04	22459397	0.222
rs16873200	LOC643751	0.614989	chr04	22496312	0.271
rs10805265	TBC1D19	0.58702	chr04	26194409	0.443
rs4583745	TBC1D19	0.581321	chr04	26299382	0.157
rs10023150	LOC727819	0.640644	chr04	34272219	0.171
rs4833086	CENTD1	0.709408	chr04	35772036	0.17
rs13137847	CENTD1	0.721949	chr04	35778190	0.172
rs10001580	PGM2	0.610885	chr04	37528251	0.167
rs9992186	APBB2	0.612658	chr04	40685972	0.199
rs4560447	LIMCH1	0.586182	chr04	41142267	0.323
rs13103298	ATP8A1	0.655646	chr04	42150594	0.18
rs13109156	GABRG1	0.596034	chr04	45788006	0.187
rs10029064	GABRG1	0.574062	chr04	45811110	0.246
rs2412559	PDGFRA	0.625288	chr04	54846468	0.176
rs335288	LPHN3	0.605618	chr04	62055775	0.24
rs7678297	SRD5A2L2	0.572191	chr04	64953037	0.179
rs6828922	GNRHR	0.574866	chr04	68301046	0.354
rs12640848	ENAM	0.623494	chr04	71725276	0.211
rs7692779	MOBKL1A	0.623147	chr04	71992076	0.184
rs4308342	DCK	0.583389	chr04	72103069	0.401
rs2045008	SLC4A4	0.571345	chr04	72293261	0.165
rs2579309	SLC4A4	0.643329	chr04	72296694	0.226
rs7660290	ADAMTS3	0.581561	chr04	73474604	0.235
rs6824352	MTHFD2L	0.654831	chr04	75252492	0.231
rs477975	MTHFD2L	0.690857	chr04	75279431	0.213
rs530212	MTHFD2L	0.690857	chr04	75282594	0.213
rs4694666	MTHFD2L	0.709843	chr04	75286706	0.298
rs16850864	MTHFD2L	0.688063	chr04	75379688	0.187
rs10017409	MTHFD2L	0.658015	chr04	75381542	0.169
rs7694386	PPEF2	0.615712	chr04	77022481	0.347
rs7691712	PPEF2	0.68145	chr04	77028343	0.289
rs7673877	ANXA3	0.604852	chr04	79717545	0.426
rs6813942	C4orf22	0.633874	chr04	81576312	0.189
rs9942234	C4orf22	0.574971	chr04	81603873	0.234
rs3796804	PRKG2	0.601248	chr04	82228731	0.171
rs7684989	ARHGAP24	0.567362	chr04	86909518	0.299
rs6814827	MGC48628	0.591911	chr04	91559691	0.281
rs3796441	BMPR1B	0.633901	chr04	96272248	0.231
rs6846874	UNC5C	0.579637	chr04	96512645	0.159
rs6832475	UNC5C	0.588373	chr04	96534729	0.157
rs2136082	C4orf37	0.64402	chr04	98771016	0.155
rs13116679	PPP3CA	0.568515	chr04	102418238	0.195
rs10019555	TACR3	0.595974	chr04	104834730	0.164
rs6831087	TACR3	0.586879	chr04	104838539	0.159
rs6846657	LOC100132227	0.615112	chr04	108417376	0.314
rs1388851	LOC100132227	0.615112	chr04	108418321	0.314
rs2726140	PAPSS1	0.604933	chr04	108791102	0.172
rs3805346	PAPSS1	0.590093	chr04	108821485	0.156
rs2522422	PAPSS1	0.658831	chr04	108831390	0.236
rs2522425	PAPSS1	0.667831	chr04	108837681	0.214
rs2346029	COL25A1	0.656807	chr04	110427376	0.165
rs13123618	SEC24B	0.633164	chr04	110590316	0.271
rs6835683	SEC24B	0.618219	chr04	110633716	0.218
rs7687245	CCDC109B	0.606983	chr04	110705941	0.242
rs6840890	EGF	0.584845	chr04	111132389	0.284
rs1906602	LOC729065	0.572437	chr04	111932772	0.163
rs11731823	CAMK2D	0.571841	chr04	114863247	0.216
rs6825790	NDST4	0.687752	chr04	115990899	0.172
rs11938033	LOC646272	0.571173	chr04	136083604	0.283
rs6812893	MAML3	0.589791	chr04	141151422	0.173
rs336317	INPP4B	0.593882	chr04	143228789	0.227
rs336330	INPP4B	0.575454	chr04	143242213	0.204
rs7661683	INPP4B	0.576762	chr04	143972900	0.388
rs11944169	FREM3	0.59787	chr04	144755454	0.295
rs17017968	FREM3	0.583442	chr04	144761663	0.276
rs17020235	SMAD1	0.60662	chr04	146637617	0.386
rs7694604	SMAD1	0.625488	chr04	146649743	0.231
rs7698944	SMAD1	0.621178	chr04	146655801	0.236
rs6852200	SMAD1	0.624556	chr04	146672223	0.16
rs13119467	TMEM184C	0.662717	chr04	148772911	0.197
rs7666065	LOC90826	0.583271	chr04	148821179	0.176
rs6836509	ARHGAP10	0.637007	chr04	148874101	0.245
rs6845560	ARHGAP10	0.664622	chr04	148907060	0.309
rs12640660	ARHGAP10	0.650274	chr04	148909327	0.311
rs12645249	ARHGAP10	0.6484	chr04	148916117	0.297
rs11729081	ARHGAP10	0.6484	chr04	148916367	0.297
rs10027921	ARHGAP10	0.646316	chr04	148931585	0.26
rs4835457	ARHGAP10	0.590048	chr04	148953214	0.198
rs11724795	ARHGAP10	0.578095	chr04	148970680	0.237
rs4835469	ARHGAP10	0.568819	chr04	149051700	0.274
rs10519926	ARHGAP10	0.673074	chr04	149109318	0.215
rs7657997	LRBA	0.631327	chr04	151735416	0.284
rs6847725	LRBA	0.691206	chr04	151766693	0.272
rs10010950	LRBA	0.644571	chr04	151794289	0.327
rs4318628	LRBA	0.686533	chr04	151821568	0.262
rs10520078	LRBA	0.674503	chr04	151860636	0.227
rs10520078	LOC729566	0.674503	chr04	151860636	0.227
rs1993109	LRBA	0.674891	chr04	151876039	0.227
rs11934912	LRBA	0.673862	chr04	151921813	0.228
rs7693278	LRBA	0.71887	chr04	152029075	0.303
rs958516	LRBA	0.570157	chr04	152070096	0.522
rs6839352	LRBA	0.716441	chr04	152106730	0.28
rs11938266	SH3D19	0.718857	chr04	152274523	0.173
rs12644496	SH3D19	0.706364	chr04	152324798	0.267
rs10520101	SH3D19	0.672369	chr04	152366712	0.164
rs10520102	SH3D19	0.67763	chr04	152366891	0.162
rs1875308	ESSPL	0.715508	chr04	152420654	0.223
rs2407221	ESSPL	0.650602	chr04	152432053	0.179
rs10030193	KIAA0922	0.58275	chr04	154646769	0.155
rs6535921	KIAA0922	0.713584	chr04	154669546	0.163
rs17030216	KIAA0922	0.57783	chr04	154739521	0.296
rs7655799	DCHS2	0.634846	chr04	155375657	0.229
rs6821649	DCHS2	0.59605	chr04	155385777	0.298
rs995630	MAP9	0.568398	chr04	156515843	0.233
rs6857344	RXFP1	0.574696	chr04	159709884	0.302
rs11559290	ETFDH	0.579011	chr04	159821126	0.355
rs11559290	LOC201725	0.579011	chr04	159821126	0.355
rs4691075	NPY1R	0.592621	chr04	164468935	0.192
rs4518200	LOC729743	0.58265	chr04	164473872	0.166
rs1503292	TLL1	0.608143	chr04	167087325	0.38
rs10003271	TLL1	0.638303	chr04	167164743	0.285
rs4692654	DDX60L	0.630467	chr04	169550715	0.257
rs17059255	GALNT7	0.671457	chr04	174410318	0.325
rs6553691	GALNT7	0.61177	chr04	174442309	0.212
rs17059281	GALNT7	0.570497	chr04	174460949	0.25
rs6842693	GALNT7	0.652289	chr04	174469241	0.247
rs2132339	GPM6A	0.607259	chr04	176982741	0.23
rs13146622	GPM6A	0.659687	chr04	177064358	0.21
rs2132337	GPM6A	0.60969	chr04	177070212	0.216
rs1495714	GPM6A	0.701953	chr04	177074783	0.17
rs17668541	GPM6A	0.577776	chr04	177080740	0.166
rs17090615	LOC285501	0.624473	chr04	178982610	0.159
rs1377859	LOC285501	0.66108	chr04	178986081	0.165
rs13136254	STOX2	0.578828	chr04	185061878	0.166
rs7702501	BRD9	0.598926	chr05	918411	0.228
rs326153	ADCY2	0.575907	chr05	7868809	0.307
rs6555601	SEMA5A	0.572092	chr05	9371321	0.203
rs4701875	LOC651746	0.619589	chr05	10670984	0.223
rs7722906	CTNND2	0.56862	chr05	11461708	0.158
rs26291	TRIO	0.584292	chr05	14241684	0.203
rs2591277	TRIO	0.600052	chr05	14334126	0.159
rs13189930	ANKH	0.585456	chr05	14780882	0.155
rs10042283	FBXL7	0.742954	chr05	15968161	0.172
rs344737	2011-03-01	0.569151	chr05	16216467	0.192
rs2892405	CDH18	0.569954	chr05	19752483	0.171
rs12109816	CDH18	0.608974	chr05	19786897	0.237
rs12153057	LOC100132788	0.666479	chr05	21908653	0.195
rs12153057	CDH12	0.666479	chr05	21908653	0.195
rs6874819	CDH12	0.688683	chr05	21917271	0.202
rs6874819	LOC100132788	0.688683	chr05	21917271	0.202
rs7446822	LOC100132788	0.665119	chr05	21923679	0.166
rs7446822	CDH12	0.665119	chr05	21923679	0.166
rs7732955	LOC100132788	0.597839	chr05	21998481	0.214
rs7732955	CDH12	0.597839	chr05	21998481	0.214
rs6450845	RNASEN	0.567723	chr05	31504929	0.153
rs10472790	PDZD2	0.606514	chr05	31905995	0.41
rs4867100	PDZD2	0.609934	chr05	32043470	0.36
rs161541	GOLPH3	0.634048	chr05	32169220	0.262
rs35414	SLC45A2	0.588396	chr05	34005385	0.154
rs452060	SPEF2	0.61897	chr05	35669190	0.182
rs286444	SPEF2	0.598101	chr05	35674864	0.184
rs13359710	SPEF2	0.575743	chr05	35691151	0.225
rs13328131	SPEF2	0.575569	chr05	35734183	0.255
rs11960031	SKP2	0.604961	chr05	36207094	0.266
rs2287934	SKP2	0.652406	chr05	36207177	0.238
rs930072	SLC1A3	0.585001	chr05	36701828	0.229
rs3776597	WDR70	0.587857	chr05	37473605	0.219
rs4346793	EGFLAM	0.584173	chr05	38442234	0.19
rs2731968	EGFLAM	0.57467	chr05	38492523	0.292
rs7702937	EGFLAM	0.616986	chr05	38498949	0.355
rs16903985	LIFR	0.610837	chr05	38509252	0.159
rs6451392	LIFR	0.583995	chr05	38625773	0.171
rs13187857	FYB	0.648406	chr05	39241671	0.202
rs2231910	FBXO4	0.572687	chr05	41960706	0.181
rs4866791	GHR	0.611046	chr05	42653449	0.154
rs1501362	HCN1	0.608888	chr05	45413964	0.166
rs6451798	HCN1	0.602475	chr05	45423611	0.171
rs1508890	ESM1	0.685003	chr05	54315764	0.304
rs6877664	ANKRD55	0.604528	chr05	55437092	0.362
rs7728528	RAB3C	0.579015	chr05	58142052	0.181
rs4604142	ZSWIM6	0.57241	chr05	60678352	0.173
rs16893255	SDCCAG10	0.588008	chr05	64277372	0.153
rs16870980	RGNEF	0.574747	chr05	73185682	0.165
rs337832	ARSB	0.582566	chr05	78214719	0.293
rs10057812	HOMER1	0.604144	chr05	78832093	0.198
rs6891645	GPR98	0.567791	chr05	90045697	0.233
rs17160771	ST8SIA4	0.603368	chr05	100238725	0.337
rs6880003	FBXL17	0.574517	chr05	107360786	0.232
rs6860301	FLJ43080	0.581177	chr05	109856282	0.38
rs7717246	FLJ43080	0.593078	chr05	109859005	0.255
rs6861829	FLJ43080	0.5778	chr05	109911233	0.345
rs7733561	FLJ43080	0.60744	chr05	109993896	0.187
rs6890872	MCC	0.594956	chr05	112426060	0.178
rs2120349	MCC	0.571328	chr05	112560834	0.187
rs1867324	MCC	0.7442	chr05	112567854	0.172
rs509237	MCC	0.762829	chr05	112578146	0.235
rs7717906	MCC	0.746064	chr05	112591585	0.314
rs7722276	MCC	0.616384	chr05	112641641	0.153
rs11241198	MCC	0.60274	chr05	112669549	0.162
rs10071816	YTHDC2	0.620856	chr05	112917273	0.156
rs6886199	YTHDC2	0.708771	chr05	112927149	0.165
rs7729306	YTHDC2	0.597828	chr05	112954080	0.153
rs7701234	SEMA6A	0.634624	chr05	115873150	0.199
rs6897511	TNFAIP8	0.613005	chr05	118664126	0.238
rs17145124	TNFAIP8	0.620546	chr05	118667644	0.205
rs6595183	TNFAIP8	0.567792	chr05	118677181	0.176
rs7721976	TNFAIP8	0.617811	chr05	118686426	0.203
rs10900755	LOC728460	0.741095	chr05	121533306	0.213
rs4426911	GRAMD3	0.586406	chr05	125806834	0.213
rs7701976	2003-03-01	0.604112	chr05	126247990	0.191
rs17839642	FBN2	0.62541	chr05	127860979	0.231
rs10036775	CHSY3	0.606847	chr05	129436699	0.218
rs11242069	CDC42SE2	0.588773	chr05	130626217	0.161
rs3896260	CATSPER3	0.578222	chr05	134371665	0.438
rs7722416	MGC23985	0.583765	chr05	147265906	0.174
rs10036165	PDE6A	0.709283	chr05	149262183	0.179
rs7700250	GALNT10	0.573871	chr05	153687959	0.184
rs6883722	SGCD	0.679059	chr05	155808107	0.159
rs264827	DOCK2	0.594783	chr05	169054785	0.18
rs262844	DOCK2	0.629196	chr05	169097914	0.254
rs155341	DOCK2	0.708747	chr05	169118135	0.192
rs2625384	DOCK2	0.567993	chr05	169130658	0.17
rs6873133	KCNIP1	0.619507	chr05	169887124	0.303
rs6555918	GABRP	0.603074	chr05	170149598	0.171
rs10037007	RANBP17	0.580272	chr05	170341567	0.18
rs4242161	RANBP17	0.57608	chr05	170390986	0.168
rs4242182	MSX2	0.568948	chr05	174088774	0.312
rs7732626	MXD3	0.607148	chr05	176669915	0.206
rs11746584	COL23A1	0.648375	chr05	177600248	0.217
rs262037	COL23A1	0.627077	chr05	177923492	0.164
rs3797608	ADAMTS2	0.604045	chr05	178554036	0.159
rs6895117	ADAMTS2	0.645455	chr05	178638768	0.158
rs2259749	TRIM41	0.651824	chr05	180584847	0.172
rs9503013	GMDS	0.618013	chr06	1652398	0.229
rs12189843	GMDS	0.593992	chr06	1680173	0.266
rs4959167	GMDS	0.614022	chr06	2090135	0.207
rs7744906	SLC22A23	0.573733	chr06	3350810	0.171
rs2326631	FARS2	0.577598	chr06	5570133	0.184
rs4959343	FARS2	0.633445	chr06	5614949	0.222
rs6933854	GCNT2	0.569198	chr06	10729853	0.177
rs6456591	GCNT6	0.596392	chr06	10751821	0.389
rs7743280	LOC389369	0.604537	chr06	11923989	0.186
rs9470202	LOC389369	0.618924	chr06	11928494	0.195
rs4715158	PHACTR1	0.590407	chr06	13319932	0.219
rs7759256	PHACTR1	0.652167	chr06	13337633	0.191
rs435466	PHACTR1	0.701036	chr06	13392183	0.186
rs754439	GFOD1	0.606815	chr06	13485994	0.158
rs754439	LOC100128648	0.606815	chr06	13485994	0.158
rs6938119	GFOD1	0.568135	chr06	13578394	0.156
rs6938119	C6orf114	0.568135	chr06	13578394	0.156
rs6938119	LOC100128648	0.568135	chr06	13578394	0.156
rs9394299	TEAD3	0.660466	chr06	35557304	0.211
rs195429	RNF8	0.578381	chr06	37462413	0.225
rs195434	RNF8	0.584247	chr06	37468535	0.222
rs6914903	TREML2	0.5863	chr06	41271935	0.288
rs6932636	TRERF1	0.642869	chr06	42324416	0.165
rs619572	TRERF1	0.610552	chr06	42425545	0.21
rs863647	HCRP1	0.584839	chr06	42433444	0.172
rs863647	TRERF1	0.584839	chr06	42433444	0.172
rs260239	TRERF1	0.589592	chr06	42448109	0.277
rs166339	TRERF1	0.580907	chr06	42475735	0.292
rs9381237	ZNF318	0.594603	chr06	43428388	0.154
rs6458512	CYP39A1	0.649987	chr06	46678815	0.16
rs6907129	CYP39A1	0.573515	chr06	46705567	0.187
rs1226491	GPR110	0.677874	chr06	47097807	0.18
rs991974	LMBRD1	0.601673	chr06	70537988	0.195
rs3793035	COL19A1	0.623759	chr06	70750883	0.17
rs12111265	LOC642681	0.621334	chr06	73426460	0.182
rs12111265	KCNQ5	0.621334	chr06	73426460	0.182
rs9446740	KCNQ5	0.70401	chr06	73490837	0.182
rs9442837	KCNQ5	0.706633	chr06	73494939	0.166
rs993314	KCNQ5	0.709773	chr06	73495293	0.163
rs6453600	KCNQ5	0.709617	chr06	73498002	0.165
rs6910780	KCNQ5	0.698935	chr06	73500100	0.161
rs9293902	KCNQ5	0.698827	chr06	73500650	0.163
rs7743912	KCNQ5	0.567968	chr06	73523808	0.419
rs16883037	KCNQ5	0.672994	chr06	73688501	0.187
rs9342991	KCNQ5	0.572362	chr06	73740496	0.188
rs2185770	KCNQ5	0.572984	chr06	73806676	0.204
rs9446833	KCNQ5	0.574289	chr06	73846091	0.285
rs7772526	KCNQ5	0.570678	chr06	73902087	0.279
rs7764373	KCNQ5	0.605106	chr06	73912675	0.35
rs6906825	KCNQ5	0.599359	chr06	73913132	0.295
rs9353149	CYB5R4	0.625809	chr06	84651266	0.179
rs9344378	CYB5R4	0.638351	chr06	84699407	0.19
rs6454349	CYB5R4	0.662132	chr06	84719433	0.228
rs7756316	C6orf117	0.594962	chr06	84829052	0.195
rs6905922	KIAA1009	0.645748	chr06	84934535	0.34
rs6454357	KIAA1009	0.642205	chr06	84974314	0.327
rs7750852	KIAA1009	0.574603	chr06	84980916	0.342
rs6911426	KIAA1009	0.602609	chr06	84992961	0.215
rs6919937	BACH2	0.606243	chr06	90851114	0.186
rs2501726	BACH2	0.582186	chr06	90906356	0.157
rs351325	EPHA7	0.57407	chr06	94170257	0.453
rs7766446	KLHL32	0.576911	chr06	97566666	0.217
rs1737656	KLHL32	0.614589	chr06	97606504	0.172
rs217132	SNX3	0.594258	chr06	108662892	0.159
rs17071424	C6orf186	0.578192	chr06	110735832	0.187
rs9386887	C6orf186	0.606772	chr06	110754613	0.159
rs7749147	FYN	0.576837	chr06	112271006	0.196
rs9398622	C6orf170	0.599234	chr06	121485074	0.218
rs9398623	C6orf170	0.643682	chr06	121553550	0.227
rs6926502	C6orf170	0.605237	chr06	121565930	0.234
rs9320800	C6orf170	0.593086	chr06	121644169	0.232
rs9398631	C6orf170	0.649004	chr06	121686061	0.229
rs9320806	C6orf170	0.605846	chr06	121693295	0.229
rs9320808	C6orf170	0.607719	chr06	121696295	0.231
rs9490639	RLBP1L2	0.602914	chr06	123414018	0.316
rs7748718	NKAIN2	0.610054	chr06	124358831	0.17
rs11963652	LAMA2	0.58342	chr06	129592708	0.167
rs4504494	ARHGAP18	0.680633	chr06	129954780	0.158
rs6902875	MOXD1	0.570292	chr06	132658765	0.229
rs3734744	MOXD1	0.597188	chr06	132737709	0.158
rs7766656	AHI1	0.637331	chr06	135659294	0.366
rs9285480	AHI1	0.614852	chr06	135661689	0.368
rs17064440	AHI1	0.577125	chr06	135710724	0.157
rs1535435	AHI1	0.620231	chr06	135798715	0.299
rs9402766	PDE7B	0.601482	chr06	136227190	0.195
rs7768967	PDE7B	0.567938	chr06	136245523	0.227
rs17065195	PDE7B	0.605441	chr06	136360914	0.231
rs3823159	PDE7B	0.641655	chr06	136524420	0.451
rs11154856	PDE7B	0.633851	chr06	136534110	0.2
rs7753890	PDE7B	0.592747	chr06	136557950	0.424
rs9399183	MAP7	0.629448	chr06	136859181	0.193
rs9402839	MAP3K5	0.601292	chr06	137036903	0.181
rs2230926	TNFAIP3	0.586577	chr06	138237759	0.181
rs7739127	KIAA1244	0.567113	chr06	138565621	0.172
rs6932923	KIAA1244	0.610873	chr06	138699376	0.312
rs6570236	NHSL1	0.589982	chr06	138788611	0.199
rs9496462	HIVEP2	0.580044	chr06	143145161	0.272
rs3789783	AIG1	0.678995	chr06	143471169	0.256
rs4584002	UTRN	0.581629	chr06	144845548	0.171
rs9496982	UTRN	0.584095	chr06	144848384	0.176
rs9321977	UTRN	0.577958	chr06	144859485	0.175
rs9321987	UTRN	0.615339	chr06	145071977	0.216
rs11968879	LRP11	0.604326	chr06	150202935	0.229
rs6899595	LRP11	0.571764	chr06	150216200	0.198
rs4425606	ULBP1	0.588714	chr06	150326128	0.211
rs4323318	PLEKHG1	0.643626	chr06	150994877	0.204
rs11962927	MTHFD1L	0.584003	chr06	151270716	0.169
rs11966511	SYNE1	0.574623	chr06	152907358	0.266
rs6913653	ZDHHC14	0.627059	chr06	158008769	0.158
rs7768085	AGPAT4	0.572168	chr06	161531802	0.191
rs9458273	PARK2	0.601049	chr06	161811188	0.185
rs2048697	PACRG	0.627986	chr06	163252523	0.218
rs686406	PDE10A	0.580107	chr06	165850143	0.165
rs943801	PDE10A	0.567686	chr06	165912238	0.154
rs4710081	RPS6KA2	0.5967	chr06	167042044	0.165
rs9295366	RPS6KA2	0.570016	chr06	167052518	0.168
rs7753414	RPS6KA2	0.567189	chr06	167172043	0.201
rs2881194	RPS6KA2	0.623861	chr06	167187909	0.162
rs1536645	RPS6KA2	0.589621	chr06	167192270	0.161
rs6905819	TTLL2	0.601572	chr06	167662268	0.155
rs7747829	SMOC2	0.600925	chr06	168688404	0.191
rs2342491	SDK1	0.656993	chr07	4036884	0.175
rs2880371	SDK1	0.675347	chr07	4036950	0.196
rs10266101	SDK1	0.678349	chr07	4040345	0.212
rs10237838	SDK1	0.680262	chr07	4040524	0.241
rs10259751	SDK1	0.676905	chr07	4047283	0.217
rs7810949	SDK1	0.661958	chr07	4051242	0.203
rs10242122	SDK1	0.680619	chr07	4092111	0.22
rs7792741	SDK1	0.59576	chr07	4128787	0.206
rs17134389	SDK1	0.674193	chr07	4138417	0.18
rs7800691	RNF216	0.602848	chr07	5715748	0.239
rs1861032	ICA1	0.584975	chr07	8234680	0.274
rs10247446	NXPH1	0.601256	chr07	8444937	0.196
rs7806226	NXPH1	0.57147	chr07	8451035	0.166
rs7807574	THSD7A	0.578677	chr07	11383807	0.212
rs10085783	ETV1	0.591981	chr07	13933902	0.154
rs1639234	DGKB	0.63524	chr07	14754646	0.161
rs1639239	DGKB	0.63701	chr07	14757893	0.161
rs6461160	TMEM195	0.639892	chr07	15231562	0.195
rs7796519	TMEM195	0.667967	chr07	15275110	0.194
rs10258070	TMEM195	0.629138	chr07	15284998	0.162
rs11981909	ABCB5	0.631183	chr07	20654866	0.259
rs10488075	FAM126A	0.597025	chr07	23003216	0.164
rs10265394	HNRNPA2B1	0.595815	chr07	26194302	0.157
rs983186	LOC100133311	0.638883	chr07	27155184	0.186
rs2301721	HOXA7	0.588975	chr07	27162638	0.284
rs6979352	CREB5	0.609563	chr07	28720757	0.175
rs10253637	CHN2	0.716926	chr07	29395357	0.207
rs2267716	CRHR2	0.657621	chr07	30683168	0.162
rs6980161	LOC646913	0.661008	chr07	35915843	0.185
rs10241091	ELMO1	0.608734	chr07	37183011	0.153
rs17171715	C7orf10	0.597181	chr07	40467481	0.271
rs12534250	C7orf10	0.608604	chr07	40481246	0.245
rs7789681	C7orf10	0.607281	chr07	40507617	0.245
rs6947887	C7orf10	0.613546	chr07	40510036	0.156
rs11982075	C7orf10	0.638944	chr07	40553199	0.313
rs11973006	C7orf10	0.607738	chr07	40604890	0.198
rs6964059	C7orf10	0.63076	chr07	40630937	0.241
rs10250916	HECW1	0.567081	chr07	43287717	0.205
rs10488140	EGFR	0.683569	chr07	55105882	0.164
rs7794244	WBSCR17	0.58173	chr07	70344200	0.185
rs1179605	HIP1	0.639541	chr07	75081927	0.233
rs3898649	POR	0.567039	chr07	75384828	0.185
rs1013572	MAGI2	0.682568	chr07	78543512	0.193
rs6977105	MAGI2	0.705339	chr07	78567181	0.187
rs11767464	MAGI2	0.752359	chr07	78588779	0.166
rs2302442	MAGI2	0.688993	chr07	78607046	0.174
rs2302442	LOC100131944	0.688993	chr07	78607046	0.174
rs4020771	LOC100131944	0.681129	chr07	78615333	0.173
rs4020771	MAGI2	0.681129	chr07	78615333	0.173
rs6978637	SEMA3C	0.569911	chr07	80223923	0.213
rs7809797	PCLO	0.619108	chr07	82351416	0.222
rs17156813	PCLO	0.622093	chr07	82353812	0.191
rs17156827	PCLO	0.60487	chr07	82372305	0.242
rs10251395	PCLO	0.583435	chr07	82412907	0.326
rs10257459	LOC100128994	0.584975	chr07	92359826	0.309
rs10273030	LOC100128994	0.574822	chr07	92368854	0.273
rs4268	SAMD9L	0.574484	chr07	92598438	0.157
rs10235956	SMURF1	0.567959	chr07	98468820	0.237
rs10258757	ARPC1B	0.682351	chr07	98808611	0.246
rs6955490	ARPC1B	0.642002	chr07	98812524	0.416
rs11762273	ARPC1B	0.685967	chr07	98815123	0.245
rs2003499	PTCD1	0.646518	chr07	98852920	0.354
rs2003499	BUD31	0.646518	chr07	98852920	0.354
rs11976018	ZKSCAN5	0.686466	chr07	98960373	0.245
rs3843540	ZKSCAN5	0.670199	chr07	98964576	0.163
rs952319	ZNF655	0.640917	chr07	99009385	0.228
rs12667267	MYLC2PL	0.581948	chr07	101057819	0.181
rs6955482	SLC26A5	0.678919	chr07	102847563	0.255
rs17154998	LAMB4	0.57387	chr07	107542568	0.202
rs17157942	IMMP2L	0.572048	chr07	110187459	0.177
rs4730479	IMMP2L	0.573771	chr07	110567707	0.259
rs6952515	DOCK4	0.666747	chr07	111249047	0.232
rs4730954	KCND2	0.643721	chr07	119704394	0.215
rs12533932	KCND2	0.646682	chr07	119727006	0.317
rs2402526	KCND2	0.646682	chr07	119742821	0.317
rs2191737	KCND2	0.59862	chr07	119783126	0.165
rs7810357	KCND2	0.636344	chr07	119812792	0.321
rs1860705	KCND2	0.581346	chr07	119843905	0.26
rs7785571	KCND2	0.624239	chr07	119899723	0.228
rs7798075	KCND2	0.588942	chr07	119903671	0.171
rs7810555	KCND2	0.658628	chr07	119938106	0.182
rs4730972	KCND2	0.570708	chr07	120094454	0.175
rs6466757	KCND2	0.583437	chr07	120154975	0.178
rs12673992	KCND2	0.642071	chr07	120160059	0.158
rs6964344	ING3	0.595824	chr07	120379172	0.191
rs6951877	CADPS2	0.617418	chr07	121844636	0.193
rs11772555	PLXNA4	0.60266	chr07	131464002	0.162
rs11772555	LOC100129705	0.60266	chr07	131464002	0.162
rs9649039	PLXNA4	0.669991	chr07	131495652	0.165
rs10240737	PLXNA4	0.606764	chr07	131715919	0.374
rs2341825	PLXNA4	0.674222	chr07	131744993	0.452
rs2288970	PLXNA4	0.615614	chr07	131757493	0.325
rs10251424	PLXNA4	0.575828	chr07	131760780	0.347
rs2241731	PLXNA4	0.619011	chr07	131772451	0.308
rs3752709	PLXNA4	0.607727	chr07	131774700	0.244
rs2241733	PLXNA4	0.603703	chr07	131780573	0.247
rs7789101	PLXNA4	0.58226	chr07	131877167	0.18
rs4732260	DGKI	0.583099	chr07	136832986	0.171
rs7796821	DGKI	0.579519	chr07	137165331	0.287
rs3735016	CREB3L2	0.685064	chr07	137209995	0.161
rs6969436	CREB3L2	0.618658	chr07	137231291	0.234
rs2352134	CREB3L2	0.618054	chr07	137231955	0.237
rs10215341	TTC26	0.730704	chr07	138468079	0.179
rs10248924	TTC26	0.722386	chr07	138482247	0.22
rs10268763	TTC26	0.722386	chr07	138492344	0.22
rs6955929	TTC26	0.721794	chr07	138517999	0.222
rs2355149	tcag7.1228	0.637759	chr07	138579633	0.26
rs6467832	tcag7.1228	0.635672	chr07	138592363	0.253
rs10270838	DENND2A	0.611816	chr07	139943203	0.315
rs1140034	ADCK2	0.662408	chr07	140020518	0.223
rs6977964	BRAF	0.575162	chr07	140159130	0.234
rs10282626	LOC100131199	0.602977	chr07	140814472	0.279
rs6972399	MGAM	0.584355	chr07	141427512	0.206
rs10275642	MGAM	0.607247	chr07	141429200	0.202
rs10265585	MGAM	0.603886	chr07	141429438	0.207
rs6942765	TPK1	0.631689	chr07	143922840	0.187
rs2040898	TPK1	0.675892	chr07	143952844	0.213
rs6464749	CNTNAP2	0.568771	chr07	145651869	0.428
rs10952650	CNTNAP2	0.588268	chr07	145991850	0.183
rs1494453	CNTNAP2	0.574546	chr07	146028121	0.212
rs7806453	CNTNAP2	0.594342	chr07	146147682	0.434
rs6942840	CNTNAP2	0.59591	chr07	146158872	0.337
rs700315	CNTNAP2	0.594842	chr07	147001888	0.175
rs7809503	PRKAG2	0.660536	chr07	151104891	0.159
rs6464211	MLL3	0.567827	chr07	151504786	0.195
rs7781309	MLL3	0.57655	chr07	151682123	0.192
rs12674128	DPP6	0.614153	chr07	153554210	0.184
rs10228095	DPP6	0.573695	chr07	153689688	0.397
rs4725537	DPP6	0.567715	chr07	153698476	0.388
rs10262477	DPP6	0.604275	chr07	153816925	0.324
rs10949732	RBM33	0.626665	chr07	155171500	0.185
rs10272636	PTPRN2	0.688682	chr07	157240145	0.206
rs6958049	PTPRN2	0.596645	chr07	157304122	0.212
rs9654707	PTPRN2	0.567237	chr07	157317812	0.209
rs7009652	CSMD1	0.636273	chr08	4440793	0.189
rs11136757	CSMD1	0.718634	chr08	4447323	0.218
rs6992550	CSMD1	0.625462	chr08	4680317	0.183
rs7012483	CSMD1	0.624135	chr08	4680431	0.189
rs6992030	CSMD1	0.642138	chr08	4680707	0.196
rs2407666	CSMD1	0.646031	chr08	4681058	0.189
rs6558928	CSMD1	0.613896	chr08	4716667	0.235
rs12681969	CSMD1	0.621986	chr08	4728359	0.235
rs10108954	MFHAS1	0.580024	chr08	8759788	0.234
rs1402525	MSRA	0.701462	chr08	9957717	0.186
rs11992888	SGCZ	0.590851	chr08	14081858	0.169
rs10441664	SGCZ	0.614179	chr08	14082205	0.164
rs11997673	SGCZ	0.611705	chr08	14083177	0.202
rs11990349	SGCZ	0.620749	chr08	14423903	0.172
rs6530810	SGCZ	0.719907	chr08	14756257	0.153
rs6988267	EFHA2	0.619742	chr08	16949896	0.2
rs6994269	EFHA2	0.573597	chr08	16976471	0.178
rs7006613	PDGFRL	0.769231	chr08	17536010	0.172
rs4921950	PSD3	0.575429	chr08	18579854	0.294
rs4921607	PSD3	0.600612	chr08	18583319	0.38
rs4921608	PSD3	0.649302	chr08	18584048	0.232
rs17695883	PSD3	0.568626	chr08	18593019	0.222
rs7018263	PSD3	0.572086	chr08	18598978	0.225
rs13254772	PSD3	0.628793	chr08	18620436	0.164
rs4515594	PSD3	0.692648	chr08	18640612	0.175
rs6587004	GFRA2	0.572533	chr08	21646472	0.225
rs7819541	BMP1	0.593964	chr08	22098096	0.181
rs4871974	PHYHIP	0.59838	chr08	22140166	0.162
rs4871976	PHYHIP	0.58017	chr08	22142436	0.2
rs2280522	SLC39A14	0.653226	chr08	22328171	0.249
rs4593549	SLC25A37	0.598363	chr08	23452677	0.187
rs12549196	DOCK5	0.70066	chr08	25171647	0.209
rs2666158	DOCK5	0.634929	chr08	25191541	0.187
rs2666160	DOCK5	0.637354	chr08	25194320	0.186
rs7813479	EBF2	0.572021	chr08	25813178	0.268
rs6986312	ELP3	0.568219	chr08	28071826	0.296
rs2614079	LOC100129848	0.593741	chr08	28224578	0.154
rs17059385	INTS9	0.588515	chr08	28683913	0.231
rs876058	KIF13B	0.622966	chr08	29081350	0.154
rs1116003	PPP2CB	0.616779	chr08	30774905	0.168
rs323346	TEX15	0.636639	chr08	30822973	0.222
rs323347	TEX15	0.638179	chr08	30825766	0.25
rs1362911	PURG	0.608064	chr08	30984486	0.179
rs6987816	NRG1	0.581913	chr08	32015738	0.321
rs1545961	NRG1	0.647469	chr08	32292898	0.163
rs4602844	NRG1	0.597424	chr08	32571440	0.157
rs12675805	UNC5D	0.603685	chr08	35691847	0.275
rs12541844	UNC5D	0.590528	chr08	35719250	0.167
rs6468336	UNC5D	0.571623	chr08	35732602	0.248
rs16886796	LOC100128034	0.56956	chr08	37455370	0.208
rs7831590	ANK1	0.582583	chr08	41666543	0.212
rs6987404	ANK1	0.582583	chr08	41667469	0.212
rs11986055	IKBKB	0.576792	chr08	42254335	0.249
rs16891304	SLC20A2	0.578736	chr08	42401409	0.238
rs6474414	CHRNB3	0.615498	chr08	42679493	0.181
rs9298628	CHRNA6	0.629718	chr08	42725148	0.173
rs892413	CHRNA6	0.648044	chr08	42733535	0.154
rs11782981	A26A1	0.644399	chr08	43318110	0.173
rs10808897	UBE2V2	0.669705	chr08	49137169	0.174
rs1344326	SNTG1	0.672051	chr08	51042787	0.232
rs7000701	SNTG1	0.571084	chr08	51239560	0.387
rs6473235	SNTG1	0.603774	chr08	51656951	0.186
rs10958268	PXDNL	0.603755	chr08	52547437	0.215
rs6984427	PXDNL	0.618352	chr08	52684650	0.157
rs9643465	PCMTD1	0.596854	chr08	52910124	0.191
rs4587320	PCMTD1	0.579508	chr08	52919823	0.221
rs9298464	PCMTD1	0.582991	chr08	52935068	0.22
rs7825704	ST18	0.584236	chr08	53258206	0.157
rs6992634	ST18	0.599855	chr08	53260753	0.173
rs7838823	ST18	0.646871	chr08	53266216	0.248
rs7005696	ATP6V1H	0.63978	chr08	54829907	0.216
rs4737753	ATP6V1H	0.656888	chr08	54864364	0.315
rs16919597	RGS20	0.568128	chr08	54933787	0.154
rs6473902	TCEA1	0.580662	chr08	55080776	0.273
rs10095520	XKR4	0.608616	chr08	56503501	0.202
rs13439780	XKR4	0.605778	chr08	56506740	0.312
rs7824949	FAM110B	0.580057	chr08	59196296	0.353
rs16926304	RAB2A	0.587312	chr08	61684562	0.212
rs11998411	NKAIN3	0.586805	chr08	63769335	0.219
rs7011042	DNAJC5B	0.622588	chr08	67122878	0.248
rs9298109	DNAJC5B	0.70805	chr08	67126543	0.189
rs10100725	DNAJC5B	0.742607	chr08	67142266	0.184
rs6999100	TRIM55	0.690937	chr08	67245286	0.221
rs7826853	C8orf34	0.593816	chr08	69591376	0.154
rs16938940	FLJ39080	0.576011	chr08	75802611	0.195
rs6473241	ZNF704	0.567577	chr08	81756113	0.375
rs7007992	PAG1	0.578355	chr08	82165427	0.411
rs7018273	PAG1	0.584143	chr08	82167412	0.616
rs11782731	LOC646463	0.587407	chr08	82328213	0.153
rs3736038	LRRCC1	0.605904	chr08	86214670	0.249
rs10504826	CNGB3	0.578586	chr08	87759135	0.186
rs16897759	CNBD1	0.596926	chr08	88311102	0.311
rs10955542	MMP16	0.59204	chr08	89342794	0.154
rs10091400	OSGIN2	0.573766	chr08	91000785	0.18
rs10504885	NBN	0.657881	chr08	91020229	0.188
rs7000324	DECR1	0.624214	chr08	91105089	0.206
rs12234995	DPY19L4	0.605444	chr08	95827942	0.154
rs10101523	DPY19L4	0.620808	chr08	95840090	0.174
rs7003041	NCALD	0.750292	chr08	102819567	0.155
rs16868423	NCALD	0.737479	chr08	102859166	0.18
rs7835223	NCALD	0.792083	chr08	102899883	0.173
rs10105774	NCALD	0.668105	chr08	102905789	0.163
rs1264866	NCALD	0.71106	chr08	102928483	0.158
rs16868855	NCALD	0.587986	chr08	103066156	0.161
rs16879306	NUDCD1	0.606967	chr08	110404561	0.356
rs7824177	GOLSYN	0.696828	chr08	110654464	0.24
rs6990312	GOLSYN	0.743716	chr08	110671493	0.298
rs6987830	GOLSYN	0.581089	chr08	110743522	0.18
rs10505261	TRPS1	0.639667	chr08	116739840	0.229
rs10955754	TRPS1	0.632243	chr08	116742403	0.33
rs2450219	SAMD12	0.602089	chr08	119372638	0.161
rs2514592	SAMD12	0.692596	chr08	119681861	0.154
rs2460965	SAMD12	0.710498	chr08	119687942	0.201
rs2460968	SAMD12	0.691885	chr08	119697411	0.163
rs11987106	COLEC10	0.596332	chr08	120187202	0.167
rs11994152	MAL2	0.582681	chr08	120301653	0.175
rs11990379	MAL2	0.59781	chr08	120301777	0.257
rs6995596	SNTB1	0.678751	chr08	121776475	0.198
rs6994515	WDR67	0.618	chr08	124168667	0.177
rs6989466	MTSS1	0.687523	chr08	125699041	0.175
rs10429356	KIAA0196	0.635237	chr08	126150662	0.166
rs7831515	NSMCE2	0.607705	chr08	126201998	0.172
rs4330708	NSMCE2	0.615197	chr08	126302381	0.184
rs7008482	NSMCE2	0.638528	chr08	126336812	0.168
rs9886470	ZFAT	0.568792	chr08	135705552	0.154
rs7836628	COL22A1	0.61751	chr08	139866982	0.197
rs6577948	COL22A1	0.614461	chr08	139867381	0.174
rs2665921	NIBP	0.631818	chr08	141036822	0.158
rs1870809	NIBP	0.673886	chr08	141073637	0.218
rs10103236	NIBP	0.604369	chr08	141163995	0.167
rs6583612	TSNARE1	0.568045	chr08	143345150	0.167
rs7015323	KIAA1833	0.584534	chr08	145327855	0.22
rs11991859	KIAA1688	0.632025	chr08	145809866	0.215
rs2272715	ZNF252	0.60878	chr08	146196084	0.21
rs1410221	DOCK8	0.581181	chr09	344913	0.224
rs2021984	KANK1	0.619088	chr09	523326	0.161
rs11789442	KANK1	0.649805	chr09	525866	0.199
rs9408625	KANK1	0.627741	chr09	532865	0.197
rs2804264	KANK1	0.648092	chr09	554373	0.177
rs7036529	SMARCA2	0.736615	chr09	2042014	0.182
rs3829069	SMARCA2	0.757415	chr09	2046563	0.188
rs6475447	SMARCA2	0.730023	chr09	2048133	0.161
rs7853761	SMARCA2	0.629489	chr09	2059765	0.188
rs3793490	SMARCA2	0.625215	chr09	2085958	0.202
rs687511	RFX3	0.586302	chr09	3215765	0.259
rs3012708	RFX3	0.587115	chr09	3312283	0.225
rs7850206	RFX3	0.57163	chr09	3381364	0.169
rs7854273	RFX3	0.582079	chr09	3417166	0.223
rs634435	GLIS3	0.608641	chr09	3997714	0.199
rs676601	GLIS3	0.608134	chr09	4006814	0.304
rs11998913	JAK2	0.568345	chr09	5048048	0.199
rs12003883	INSL6	0.599266	chr09	5152710	0.304
rs7849581	PTPRD	0.614888	chr09	9914724	0.237
rs395795	PTPRD	0.615931	chr09	10048305	0.236
rs616040	PTPRD	0.777035	chr09	10285912	0.156
rs1331675	MPDZ	0.735998	chr09	13167389	0.153
rs10115397	NFIB	0.602766	chr09	14205031	0.217
rs7868311	FREM1	0.597752	chr09	14857723	0.294
rs7870690	C9orf52	0.591507	chr09	15208947	0.259
rs6475020	LOC100129385	0.579006	chr09	16265107	0.16
rs1927621	BNC2	0.595426	chr09	16443551	0.16
rs3927536	BNC2	0.579243	chr09	16777670	0.205
rs7039627	SH3GL2	0.659635	chr09	17640027	0.256
rs7047514	SH3GL2	0.670535	chr09	17663601	0.17
rs7037101	DENND4C	0.574134	chr09	19284397	0.173
rs12003281	DENND4C	0.615617	chr09	19343143	0.279
rs7855032	MOBKL2B	0.58439	chr09	27465652	0.367
rs7852245	LINGO2	0.624574	chr09	27957242	0.23
rs7849984	LINGO2	0.66999	chr09	28066254	0.182
rs10869950	GNA14	0.583304	chr09	79446820	0.159
rs12342629	C9orf153	0.567698	chr09	88050156	0.233
rs4263860	NXNL2	0.567312	chr09	90379742	0.329
rs1530331	C9orf3	0.622662	chr09	96660423	0.178
rs2026399	C9orf3	0.638018	chr09	96740552	0.246
rs7866661	C9orf3	0.607833	chr09	96789200	0.167
rs7042271	C9orf3	0.644634	chr09	96794268	0.217
rs2773358	TMOD1	0.638498	chr09	99396562	0.154
rs7045160	XPA	0.576654	chr09	99486346	0.217
rs12343669	NR4A3	0.574474	chr09	101655052	0.295
rs1535458	PALM2	0.570068	chr09	111507216	0.173
rs10115708	PALM2	0.631332	chr09	111579227	0.162
rs6477736	PALM2-AKAP2	0.613527	chr09	111809453	0.182
rs7854368	SUSD1	0.650413	chr09	113847462	0.216
rs7034341	SUSD1	0.5991	chr09	113854649	0.173
rs4979078	SUSD1	0.624789	chr09	113862942	0.157
rs7021841	COL27A1	0.591902	chr09	116036354	0.181
rs902491	AKNA	0.584806	chr09	116148486	0.328
rs1766069	AKNA	0.577659	chr09	116152707	0.332
rs1535958	AKNA	0.591431	chr09	116177231	0.261
rs4091697	ASTN2	0.686078	chr09	118694342	0.196
rs1213266	PTGS1	0.583504	chr09	124176705	0.198
rs10306163	PTGS1	0.598374	chr09	124189791	0.18
rs12551233	PTGS1	0.613712	chr09	124190709	0.189
rs16912102	OR1L3	0.589918	chr09	124478631	0.212
rs7850520	DENND1A	0.652953	chr09	125549627	0.173
rs2479106	DENND1A	0.620365	chr09	125565033	0.175
rs1778896	DENND1A	0.612327	chr09	125596074	0.212
rs2479104	DENND1A	0.578968	chr09	125624922	0.211
rs4836945	DENND1A	0.57847	chr09	125649599	0.207
rs2479102	DENND1A	0.624708	chr09	125723776	0.153
rs4838164	NEK6	0.618909	chr09	126137703	0.264
rs2287116	STXBP1	0.649289	chr09	129460634	0.162
rs4837175	STXBP1	0.620991	chr09	129479363	0.16
rs4240425	SLC25A25	0.705386	chr09	129875601	0.16
rs10739712	SLC25A25	0.576511	chr09	129893948	0.162
rs7850697	COQ4	0.578812	chr09	130134933	0.165
rs7030121	SLC27A4	0.576639	chr09	130141740	0.159
rs2269337	EXOSC2	0.627322	chr09	132562505	0.171
rs10751508	ABL1	0.63235	chr09	132597937	0.195
rs11244164	ABL1	0.638738	chr09	132725937	0.275
rs7848941	ABL1	0.646419	chr09	132734493	0.233
rs12005009	ABL1	0.587429	chr09	132745575	0.28
rs8181067	LAMC3	0.634406	chr09	132887602	0.177
rs10793872	KIAA0515	0.62606	chr09	133338209	0.177
rs3802349	KIAA0515	0.667635	chr09	133352699	0.176
rs531131	C9orf98	0.653402	chr09	134595922	0.156
rs3819502	VAV2	0.589985	chr09	135710899	0.187
rs12341506	VAV2	0.569164	chr09	135730792	0.175
rs2519766	VAV2	0.646612	chr09	135745411	0.207
rs2519777	VAV2	0.624484	chr09	135749329	0.177
rs2519778	VAV2	0.624484	chr09	135749408	0.177
rs2519996	VAV2	0.582332	chr09	135759169	0.202
rs7864699	COL5A1	0.694153	chr09	136864192	0.238
rs11252492	DIP2C	0.579942	chr10	485452	0.284
rs7095189	DIP2C	0.626396	chr10	616782	0.16
rs7917694	ADARB2	0.67511	chr10	1669189	0.173
rs10903528	ADARB2	0.665663	chr10	1675508	0.177
rs2031230	FBXO18	0.611057	chr10	6012588	0.187
rs11255997	FBXO18	0.573971	chr10	6014609	0.29
rs201071	LOC254312	0.642962	chr10	11033832	0.197
rs10905883	CUGBP2	0.593666	chr10	11107078	0.216
rs7090372	CUGBP2	0.732057	chr10	11115139	0.171
rs1875594	CUGBP2	0.61447	chr10	11385351	0.237
rs17153301	C10orf30	0.5672	chr10	13542173	0.18
rs11258865	FRMD4A	0.585727	chr10	14186438	0.324
rs7068881	RSU1	0.580306	chr10	16878872	0.19
rs10752062	CUBN	0.72274	chr10	16946514	0.172
rs2356215	CUBN	0.707926	chr10	17113906	0.196
rs11254336	CUBN	0.582333	chr10	17115579	0.163
rs7911736	ST8SIA6	0.600109	chr10	17514475	0.157
rs7897269	ST8SIA6	0.62016	chr10	17514600	0.155
rs12246530	ST8SIA6	0.611492	chr10	17516692	0.23
rs4748376	ST8SIA6	0.690526	chr10	17517513	0.176
rs11254599	ST8SIA6	0.618743	chr10	17522812	0.18
rs11254602	ST8SIA6	0.604941	chr10	17526044	0.21
rs7094477	C10orf112	0.656309	chr10	19755919	0.153
rs7075096	LOC100128641	0.612992	chr10	19864875	0.243
rs11010711	LOC100128641	0.649044	chr10	19948371	0.244
rs12261476	LOC100128641	0.645743	chr10	19951897	0.237
rs7087709	LOC100128641	0.638324	chr10	19981033	0.225
rs11812122	LOC100128641	0.626146	chr10	19988833	0.232
rs7076334	LOC100128811	0.640672	chr10	25497906	0.166
rs2765710	GPR158	0.687916	chr10	25551605	0.182
rs16925895	GPR158	0.567198	chr10	25787375	0.288
rs10508697	GPR158	0.670848	chr10	25829102	0.157
rs11818690	ARMC4	0.567753	chr10	28271072	0.175
rs2776937	NRP1	0.614381	chr10	33646195	0.155
rs16935231	PARD3	0.576172	chr10	34536137	0.299
rs12244740	PARD3	0.574969	chr10	34549564	0.275
rs593992	PARD3	0.598581	chr10	34576055	0.34
rs12247393	PARD3	0.648759	chr10	34751154	0.192
rs7092959	ARHGAP22	0.589466	chr10	49331347	0.167
rs11000160	PRKG1	0.58778	chr10	53355886	0.205
rs11001528	LOC729054	0.571845	chr10	53737247	0.173
rs2306263	JMJD1C	0.594781	chr10	64607421	0.393
rs6479890	JMJD1C	0.594234	chr10	64670499	0.409
rs12256924	JMJD1C	0.597395	chr10	64796074	0.385
rs10761768	JMJD1C	0.641331	chr10	64864135	0.156
rs12246496	JMJD1C	0.599273	chr10	64886250	0.39
rs7083570	CTNNA3	0.579285	chr10	68806813	0.175
rs16924708	CTNNA3	0.587509	chr10	69050162	0.199
rs16924713	CTNNA3	0.587509	chr10	69059913	0.199
rs10999513	ADAMTS14	0.677662	chr10	72183903	0.237
rs7912167	CDH23	0.60313	chr10	73137669	0.169
rs7893748	CDH23	0.583575	chr10	73153982	0.198
rs7893748	C10orf105	0.583575	chr10	73153982	0.198
rs16929688	ASCC1	0.572756	chr10	73545567	0.286
rs11000190	ASCC1	0.575437	chr10	73578214	0.326
rs1124351	SYNPO2L	0.574207	chr10	75081260	0.21
rs7098200	ADK	0.64021	chr10	75769563	0.167
rs7100550	ADK	0.594368	chr10	75907504	0.194
rs4746209	ADK	0.659199	chr10	76042043	0.197
rs7917231	DUPD1	0.618094	chr10	76483368	0.173
rs12248317	NRG3	0.577488	chr10	83782438	0.275
rs4329625	NRG3	0.578861	chr10	84025408	0.225
rs7088954	NRG3	0.615111	chr10	84078883	0.195
rs3904725	NRG3	0.618578	chr10	84081011	0.216
rs3862550	NRG3	0.622133	chr10	84084751	0.198
rs7087569	NRG3	0.63642	chr10	84090489	0.179
rs1937957	NRG3	0.626766	chr10	84113905	0.191
rs11193960	NRG3	0.593779	chr10	84114305	0.153
rs2022854	NRG3	0.614364	chr10	84124349	0.155
rs7909484	NRG3	0.657636	chr10	84195982	0.192
rs670482	NRG3	0.598288	chr10	84253897	0.164
rs2353275	GRID1	0.586057	chr10	88055092	0.189
rs2803572	LDB3	0.649046	chr10	88445222	0.166
rs2125053	BMPR1A	0.574417	chr10	88627657	0.23
rs7096890	IFIT1L	0.5831	chr10	91131477	0.174
rs7920742	CPEB3	0.571348	chr10	93959327	0.296
rs7907691	2005-03-01	0.571348	chr10	94089453	0.296
rs7099034	LGI1	0.605818	chr10	95535368	0.311
rs10736084	LGI1	0.573855	chr10	95541692	0.246
rs1108877	LGI1	0.604104	chr10	95542915	0.226
rs7093524	PLCE1	0.591935	chr10	95862976	0.212
rs3789940	DNTT	0.68773	chr10	98075328	0.243
rs12258909	DNTT	0.632868	chr10	98085287	0.268
rs10736103	DNTT	0.631658	chr10	98086005	0.327
rs4919009	TLL2	0.59417	chr10	98138588	0.155
rs10509722	HPSE2	0.571762	chr10	100268007	0.28
rs10509723	HPSE2	0.574254	chr10	100268613	0.261
rs10748760	HPSE2	0.638611	chr10	100796355	0.167
rs11189963	HPSE2	0.643042	chr10	100835649	0.154
rs7084237	CNNM1	0.576339	chr10	101124476	0.2
rs9419958	OBFC1	0.619494	chr10	105665936	0.226
rs9420907	OBFC1	0.623198	chr10	105666455	0.239
rs10748861	C10orf79	0.669752	chr10	105917094	0.19
rs12259189	SORCS3	0.644322	chr10	106605377	0.24
rs6584634	SORCS3	0.615362	chr10	106658255	0.174
rs4917432	SORCS3	0.619887	chr10	106666131	0.175
rs1340057	SORCS3	0.621434	chr10	106696313	0.177
rs2864042	SORCS3	0.68855	chr10	106971728	0.157
rs17121852	SORCS1	0.600264	chr10	108741836	0.472
rs1328232	SORCS1	0.57246	chr10	108814050	0.243
rs7901596	SORCS1	0.587827	chr10	108826180	0.351
rs7086803	VTI1A	0.628368	chr10	114488466	0.277
rs7916159	VTI1A	0.580792	chr10	114490367	0.16
rs290483	TCF7L2	0.572255	chr10	114905204	0.167
rs493347	AFAP1L2	0.581532	chr10	116123724	0.287
rs7070763	GFRA1	0.572129	chr10	117820104	0.389
rs3824821	C10orf46	0.581293	chr10	120438560	0.18
rs17098018	C10orf46	0.597818	chr10	120487942	0.168
rs7914808	GRK5	0.738664	chr10	120991173	0.248
rs2912757	FGFR2	0.605724	chr10	123253840	0.438
rs7074163	ZRANB1	0.640042	chr10	126619194	0.19
rs4962717	CTBP2	0.593408	chr10	126677320	0.153
rs7921384	C10orf137	0.578777	chr10	127404575	0.164
rs2930121	ADAM12	0.584346	chr10	127864730	0.214
rs11245017	LOC728152	0.574319	chr10	128203038	0.222
rs7100028	EBF3	0.617005	chr10	131538677	0.174
rs12278063	CD81	0.606048	chr11	2367944	0.274
rs11022610	CD81	0.617218	chr11	2375472	0.199
rs7945327	KCNQ1	0.621733	chr11	2421809	0.169
rs2283174	KCNQ1	0.707782	chr11	2559602	0.181
rs12277672	KCNQ1	0.659158	chr11	2576539	0.159
rs7933164	STIM1	0.615071	chr11	4050526	0.218
rs10839531	OR52W1	0.592546	chr11	6177745	0.219
rs3750945	FAM160A2	0.629888	chr11	6200380	0.188
rs1876826	FAM160A2	0.629274	chr11	6207698	0.201
rs7947368	DNHD1	0.633649	chr11	6543804	0.31
rs7938371	OR10A4	0.575654	chr11	6855116	0.389
rs1108277	TUB	0.671252	chr11	8077794	0.167
rs10734629	RIC3	0.578437	chr11	8143253	0.165
rs16927077	LOC100129827	0.580515	chr11	10577205	0.229
rs16927077	MRVI1	0.580515	chr11	10577205	0.229
rs7480026	DKK3	0.572692	chr11	11945018	0.2
rs7101744	MICALCL	0.635932	chr11	12332105	0.159
rs11024092	PLEKHA7	0.580657	chr11	16938063	0.199
rs2077655	ABCC8	0.625452	chr11	17384438	0.263
rs16906178	HTATIP2	0.571685	chr11	20356838	0.177
rs4533034	NELL1	0.656213	chr11	21444067	0.157
rs4300357	SLC5A12	0.638134	chr11	26676986	0.207
rs12807847	SLC5A12	0.570524	chr11	26699252	0.285
rs487178	DPH4	0.626979	chr11	31348525	0.243
rs11031469	ELP4	0.582892	chr11	31725767	0.201
rs10836389	SLC1A2	0.613824	chr11	35372547	0.159
rs7933522	LRRC4C	0.642301	chr11	40203678	0.306
rs7125624	LRRC4C	0.652471	chr11	40224673	0.294
rs16934616	LRRC4C	0.631567	chr11	40228018	0.231
rs6485590	PRDM11	0.605964	chr11	45075141	0.173
rs536455	PRG2	0.568176	chr11	56911577	0.32
rs472177	OR10V1	0.647013	chr11	59237545	0.339
rs482355	STX3	0.628834	chr11	59281904	0.303
rs9651726	DDB1	0.638064	chr11	60825934	0.341
rs11822158	DDB1	0.65195	chr11	60834212	0.37
rs3019187	C11orf66	0.617739	chr11	61009776	0.21
rs1000778	FADS3	0.634984	chr11	61411881	0.166
rs2730034	STX5	0.612341	chr11	62333809	0.174
rs4360702	HRASLS5	0.748026	chr11	62989939	0.221
rs523200	SF1	0.657726	chr11	64289155	0.259
rs11227699	FBXL11	0.608487	chr11	66655068	0.322
rs4375446	FBXL11	0.604316	chr11	66667402	0.329
rs674499	FBXL11	0.601662	chr11	66720001	0.333
rs6591239	FBXL11	0.609912	chr11	66748193	0.313
rs3781941	CLCF1	0.597152	chr11	66893557	0.337
rs3019607	CPT1A	0.612898	chr11	68342562	0.176
rs7109643	PPFIA1	0.597363	chr11	69872830	0.177
rs4945340	LOC100133315	0.588131	chr11	71296748	0.233
rs10736781	RNF121	0.585729	chr11	71328016	0.242
rs4943821	C11orf59	0.578757	chr11	71491395	0.189
rs7129659	PPME1	0.621949	chr11	73569044	0.237
rs10488770	PPME1	0.600603	chr11	73614262	0.186
rs12275093	MOGAT2	0.572158	chr11	75118385	0.175
rs7121639	UVRAG	0.585158	chr11	75235031	0.314
rs7947614	DLG2	0.5672	chr11	83748943	0.238
rs1365425	DLG2	0.569866	chr11	83811667	0.154
rs2133395	GRM5	0.576564	chr11	87961055	0.184
rs2131070	GRM5	0.596308	chr11	87980938	0.177
rs905646	GRM5	0.609509	chr11	87993450	0.302
rs11020772	GRM5	0.600578	chr11	88018980	0.283
rs7483764	GRM5	0.583245	chr11	88023261	0.29
rs7119749	GRM5	0.602576	chr11	88154670	0.172
rs10831496	GRM5	0.578033	chr11	88197639	0.158
rs11821838	NOX4	0.625267	chr11	88704665	0.212
rs11821367	NOX4	0.591701	chr11	88824506	0.17
rs16913315	NOX4	0.597361	chr11	88839845	0.196
rs504341	CEP57	0.659406	chr11	95190489	0.228
rs483176	MTMR2	0.639019	chr11	95261371	0.189
rs10895900	KBTBD3	0.654496	chr11	105444661	0.191
rs4936399	DSCAML1	0.58475	chr11	117096502	0.177
rs10790202	DSCAML1	0.617405	chr11	117103205	0.25
rs7947338	DSCAML1	0.626701	chr11	117118413	0.266
rs1793185	AMICA1	0.595022	chr11	117594644	0.188
rs12284449	POU2F3	0.650543	chr11	119654055	0.189
rs12284449	LOC649133	0.650543	chr11	119654055	0.189
rs1620003	SORL1	0.616219	chr11	120978203	0.168
rs11601321	PKNOX2	0.568536	chr11	124698806	0.282
rs4341546	KIRREL3	0.583739	chr11	125889759	0.201
rs12292814	ST14	0.586147	chr11	129546154	0.182
rs11223079	OPCML	0.578569	chr11	131826714	0.311
rs11223262	OPCML	0.570671	chr11	132262093	0.167
rs12788589	OPCML	0.579498	chr11	132881660	0.215
rs4378414	OPCML	0.574644	chr11	132903470	0.241
rs16930883	IQSEC3	0.572794	chr12	95576	0.155
rs10744557	SLC6A13	0.609857	chr12	203121	0.188
rs10848438	ERC1	0.574905	chr12	1081837	0.167
rs11061702	ERC1	0.648397	chr12	1307115	0.227
rs7977370	ERC1	0.594037	chr12	1307987	0.187
rs6489283	ERC1	0.689507	chr12	1363820	0.241
rs12099474	ERC1	0.575416	chr12	1397620	0.186
rs12310018	ERC1	0.651522	chr12	1419232	0.225
rs16928468	ERC1	0.628323	chr12	1443527	0.171
rs12813682	CACNA2D4	0.617584	chr12	1807249	0.183
rs12813682	LRTM2	0.617584	chr12	1807249	0.183
rs7305362	CACNA2D4	0.596399	chr12	1851711	0.213
rs11838338	CACNA2D4	0.616064	chr12	1859616	0.181
rs7304986	CACNA1C	0.675019	chr12	2308366	0.292
rs6489363	CACNA1C	0.706373	chr12	2320099	0.207
rs6489416	TEAD4	0.721592	chr12	2963869	0.209
rs10848760	TEAD4	0.653358	chr12	2966395	0.216
rs10459096	CD163L1	0.728383	chr12	7477862	0.158
rs10492164	CLEC2D	0.593029	chr12	9738400	0.169
rs6488255	CLEC1A	0.617233	chr12	10142287	0.212
rs10845353	hCG_1655019	0.606859	chr12	11476647	0.209
rs2060301	C12orf36	0.583821	chr12	13413894	0.199
rs4764219	EPS8	0.584836	chr12	15703455	0.335
rs4763429	EPS8	0.5817	chr12	15706025	0.397
rs1564183	STRAP	0.649158	chr12	15929823	0.197
rs10846246	STRAP	0.613042	chr12	15942757	0.271
rs11047084	SOX5	0.580982	chr12	23799420	0.162
rs6487619	PPFIBP1	0.624906	chr12	27660297	0.182
rs16919783	BICD1	0.581145	chr12	32398092	0.295
rs7137345	PKP2	0.63362	chr12	32933410	0.153
rs10875959	CPNE8	0.651014	chr12	37351331	0.274
rs10875963	CPNE8	0.652824	chr12	37356955	0.281
rs1486346	CPNE8	0.739689	chr12	37418220	0.279
rs1486352	CPNE8	0.647525	chr12	37424954	0.243
rs7956766	TMEM117	0.589776	chr12	42563340	0.156
rs4768085	TMEM16F	0.573567	chr12	43941331	0.185
rs12305716	SPATS2	0.570389	chr12	48188068	0.258
rs12322561	SPATS2	0.574731	chr12	48195424	0.299
rs11169427	LARP4	0.56736	chr12	49127324	0.292
rs2603745	C12orf44	0.575925	chr12	50751040	0.266
rs772262	CIP29	0.642146	chr12	54450001	0.253
rs11834728	SMARCC2	0.619672	chr12	54847508	0.346
rs7311008	SMARCC2	0.574808	chr12	54851659	0.349
rs773652	CS	0.616548	chr12	54961033	0.358
rs17118647	TIMELESS	0.602599	chr12	55124404	0.216
rs7305370	RBMS2	0.639918	chr12	55248199	0.175
rs10783793	RBMS2	0.583906	chr12	55250997	0.185
rs12314491	BAZ2A	0.604978	chr12	55294200	0.223
rs11172789	LRIG3	0.746317	chr12	57553174	0.156
rs342177	PPM1H	0.590565	chr12	61383615	0.172
rs2272047	HMGA2	0.577075	chr12	64523002	0.211
rs11834900	HMGA2	0.599335	chr12	64533318	0.221
rs17101853	HMGA2	0.598275	chr12	64571140	0.168
rs7969948	GRIP1	0.616481	chr12	65072160	0.164
rs7979999	IL26	0.601284	chr12	66880631	0.172
rs10785180	LOC100130268	0.569352	chr12	73933055	0.169
rs11107935	NAV3	0.694499	chr12	76950427	0.217
rs7954738	C12orf64	0.592402	chr12	79125563	0.174
rs11114510	PTPRQ	0.612608	chr12	79478989	0.236
rs12311408	PTPRQ	0.574456	chr12	79479317	0.175
rs1703097	TMTC2	0.584856	chr12	81810540	0.289
rs7305670	UBE2N	0.568202	chr12	92351375	0.332
rs483610	ANKS1B	0.76146	chr12	97858660	0.153
rs6538888	ANKS1B	0.756741	chr12	97868014	0.156
rs7969596	ANKS1B	0.607827	chr12	98098678	0.194
rs7301835	ANKS1B	0.569101	chr12	98136683	0.212
rs12305646	ANKS1B	0.62994	chr12	98421125	0.171
rs10860452	ANKS1B	0.61992	chr12	98431760	0.36
rs1021729	FAM71C	0.573806	chr12	98565905	0.178
rs1021729	ANKS1B	0.573806	chr12	98565905	0.178
rs12317537	MYBPC1	0.587526	chr12	100516973	0.216
rs17034395	STAB2	0.581826	chr12	102613716	0.161
rs10861078	STAB2	0.601941	chr12	102633627	0.224
rs6539099	STAB2	0.593424	chr12	102636076	0.202
rs7975156	STAB2	0.598459	chr12	102636357	0.223
rs10861083	STAB2	0.58908	chr12	102647673	0.236
rs12318001	CHST11	0.625854	chr12	103499081	0.175
rs7971309	LOC100129448	0.644266	chr12	106947406	0.215
rs1896086	LOC100129448	0.644266	chr12	106947570	0.215
rs1399822	CMKLR1	0.633969	chr12	107236911	0.287
rs11830725	DAO	0.572599	chr12	107811857	0.203
rs1045258	UBE3B	0.583973	chr12	108458412	0.344
rs7956220	ATXN2	0.579769	chr12	110380282	0.365
rs7976649	RPH3A	0.616432	chr12	111722409	0.169
rs739834	RPH3A	0.638418	chr12	111743714	0.189
rs2293048	NOS1	0.575044	chr12	116149208	0.197
rs11068450	NOS1	0.605787	chr12	116246347	0.198
rs2292702	GTF2H3	0.64147	chr12	122696081	0.304
rs6488889	GTF2H3	0.595188	chr12	122710746	0.377
rs10773548	TMEM132C	0.612229	chr12	127560980	0.346
rs10773549	TMEM132C	0.640515	chr12	127569989	0.192
rs7306842	TMEM132C	0.583544	chr12	127575961	0.222
rs12582875	TMEM132C	0.672515	chr12	127598647	0.216
rs10847648	TMEM132C	0.575418	chr12	127616789	0.255
rs1355722	TMEM132D	0.577545	chr12	128928722	0.294
rs7980647	GPR133	0.624189	chr12	130018558	0.286
rs4759814	GPR133	0.624341	chr12	130021174	0.314
rs11061269	GPR133	0.605298	chr12	130022402	0.169
rs10734985	GPR133	0.637148	chr12	130024203	0.293
rs7302504	EP400	0.647834	chr12	131047227	0.199
rs7342292	EP400	0.62866	chr12	131079050	0.211
rs9550559	MPHOSPH8	0.596245	chr13	19111340	0.199
rs7987413	PSPC1	0.655374	chr13	19186081	0.25
rs9506370	PSPC1	0.593681	chr13	19226143	0.207
rs3783036	ZMYM5	0.600387	chr13	19334506	0.225
rs7995033	MTMR6	0.59955	chr13	24729888	0.213
rs17084037	CDK8	0.567308	chr13	25874699	0.221
rs9508104	POMP	0.686533	chr13	28143421	0.163
rs882953	KIAA0774	0.589409	chr13	28973114	0.165
rs7319222	RFC3	0.69644	chr13	33321487	0.251
rs9538969	RFC3	0.623454	chr13	33325181	0.225
rs7334525	RFC3	0.643088	chr13	33374657	0.16
rs1888049	RFC3	0.615024	chr13	33383598	0.237
rs17080169	RFC3	0.567563	chr13	33389720	0.249
rs1329667	RFC3	0.678672	chr13	33389838	0.226
rs9888482	UFM1	0.56979	chr13	37826976	0.257
rs4280113	FREM2	0.572292	chr13	38322878	0.195
rs1408180	LHFP	0.579113	chr13	38896559	0.238
rs7998252	FLJ32682	0.588707	chr13	45018410	0.157
rs6561270	LOC283514	0.594575	chr13	45317572	0.157
rs2243626	ITM2B	0.623949	chr13	47716486	0.18
rs4151448	RB1	0.580968	chr13	47815674	0.253
rs406098	RB1	0.627814	chr13	47861785	0.383
rs9526475	RB1	0.583149	chr13	47862749	0.153
rs7139578	LOC100129597	0.577355	chr13	48041428	0.17
rs9591182	LOC100129597	0.579105	chr13	48056026	0.325
rs2812243	DLEU7	0.596031	chr13	50204978	0.187
rs7989422	DLEU7	0.639321	chr13	50216576	0.263
rs9535809	ATP7B	0.681421	chr13	51434115	0.179
rs17082013	PCDH9	0.567473	chr13	66428502	0.195
rs1931480	DACH1	0.568389	chr13	70934365	0.389
rs915054	DACH1	0.568516	chr13	70937611	0.385
rs2026290	DACH1	0.58493	chr13	70989864	0.263
rs7320401	DACH1	0.608294	chr13	71051569	0.18
rs2150484	DACH1	0.600051	chr13	71094982	0.26
rs9318238	KLF12	0.682225	chr13	73436021	0.163
rs9600195	KLF12	0.573983	chr13	73437526	0.211
rs4885151	KLF12	0.579222	chr13	73595857	0.279
rs17064151	TBC1D4	0.60998	chr13	74782653	0.216
rs7329254	TBC1D4	0.625204	chr13	74866351	0.303
rs700361	FBXL3	0.603437	chr13	76497955	0.21
rs2351870	GPC5	0.572517	chr13	90970124	0.24
rs2351871	GPC5	0.573954	chr13	90970278	0.157
rs1037072	GPC6	0.632089	chr13	93038083	0.171
rs7984734	GPC6	0.631964	chr13	93044094	0.172
rs1751012	ABCC4	0.57061	chr13	94638147	0.279
rs7320723	MBNL2	0.663178	chr13	96727155	0.181
rs4772363	NALCN	0.648039	chr13	100715586	0.262
rs2476231	FGF14	0.574512	chr13	101381273	0.268
rs16959481	FGF14	0.573832	chr13	101393623	0.213
rs16970290	FAM155A	0.577748	chr13	106945006	0.201
rs9514946	MYO16	0.592419	chr13	108383286	0.314
rs7139699	COL4A2	0.575899	chr13	109803476	0.448
rs3794425	LAMP1	0.57121	chr13	113021613	0.247
rs11845708	CDH24	0.579668	chr14	22585215	0.174
rs4982766	ZFHX2	0.570975	chr14	23064357	0.199
rs10149510	JPH4	0.636047	chr14	23109399	0.175
rs7145714	PRKD1	0.586847	chr14	29442516	0.257
rs10444701	AKAP6	0.598068	chr14	31966982	0.163
rs10483447	NPAS3	0.607877	chr14	33018997	0.175
rs1570211	NPAS3	0.652713	chr14	33025576	0.299
rs10129931	NPAS3	0.570471	chr14	33293098	0.156
rs7156879	SFTPH	0.59452	chr14	36015135	0.533
rs8008093	SFTPH	0.575462	chr14	36016723	0.356
rs2415385	SLC25A21	0.5995	chr14	36647880	0.193
rs7153409	SLC25A21	0.627019	chr14	36657448	0.257
rs7153359	KIAA0423	0.570924	chr14	44610616	0.214
rs17117834	MDGA2	0.614767	chr14	46494953	0.251
rs7161602	MDGA2	0.583807	chr14	46502357	0.244
rs10145791	CDKN3	0.580811	chr14	53951320	0.304
rs7156733	SAMD4A	0.626338	chr14	54316940	0.201
rs8015967	EXOC5	0.593049	chr14	56757750	0.436
rs1203336	C14orf108	0.573064	chr14	56817771	0.3
rs12147353	C14orf105	0.709388	chr14	57024609	0.157
rs1957906	PRKCH	0.665173	chr14	60920119	0.21
rs2296274	PRKCH	0.597583	chr14	60986931	0.186
rs959728	PRKCH	0.579898	chr14	61003771	0.197
rs1886461	PRKCH	0.569829	chr14	61014635	0.162
rs912619	PRKCH	0.596268	chr14	61019686	0.184
rs12886896	PRKCH	0.587927	chr14	61024025	0.17
rs10145908	RHOJ	0.582243	chr14	62823082	0.374
rs11158505	SGPP1	0.58722	chr14	63243775	0.271
rs17101425	SYNE2	0.602293	chr14	63437235	0.195
rs3829767	SYNE2	0.576309	chr14	63589208	0.169
rs17102019	PLEKHG3	0.574452	chr14	64269201	0.174
rs4605098	GPHN	0.583284	chr14	66199191	0.156
rs7142841	GPHN	0.59144	chr14	66208808	0.179
rs10129827	GPHN	0.61761	chr14	66302326	0.254
rs8020095	GPHN	0.57952	chr14	66523611	0.167
rs9323491	GPHN	0.610158	chr14	66596988	0.209
rs10138952	GPHN	0.596998	chr14	66605772	0.192
rs10138865	GPHN	0.569533	chr14	66676555	0.167
rs7151898	GPHN	0.603956	chr14	66696347	0.211
rs6573908	SFRS5	0.584756	chr14	69308717	0.179
rs11624523	SLC10A1	0.579485	chr14	69320253	0.171
rs4903332	FLVCR2	0.583008	chr14	75133097	0.199
rs1467372	C14orf166B	0.663928	chr14	76399718	0.204
rs4243655	C14orf133	0.569831	chr14	76976439	0.169
rs12892370	NRXN3	0.68744	chr14	77945360	0.156
rs17107557	NRXN3	0.707262	chr14	77967349	0.206
rs4903758	NRXN3	0.706053	chr14	77981060	0.153
rs2370875	NRXN3	0.671022	chr14	78349480	0.177
rs154343	NRXN3	0.567697	chr14	78494130	0.227
rs2964906	NRXN3	0.637758	chr14	78546017	0.402
rs7156473	NRXN3	0.628793	chr14	78681325	0.163
rs12891137	NRXN3	0.625412	chr14	78693470	0.208
rs8016670	C14orf145	0.621776	chr14	80166452	0.198
rs8012937	TSHR	0.568262	chr14	80543743	0.315
rs10131915	TSHR	0.620677	chr14	80550040	0.236
rs8006667	TSHR	0.631725	chr14	80638378	0.289
rs1286936	C14orf143	0.746746	chr14	89408909	0.153
rs8009231	C14orf143	0.748267	chr14	89447067	0.16
rs4445834	C14orf143	0.748228	chr14	89451340	0.165
rs7140212	C14orf143	0.746926	chr14	89456658	0.162
rs7147381	C14orf143	0.616774	chr14	89475171	0.218
rs7158356	C14orf143	0.743844	chr14	89488941	0.186
rs10146347	TDP1	0.595598	chr14	89510896	0.238
rs8005676	TDP1	0.600506	chr14	89537745	0.197
rs9488	TDP1	0.590957	chr14	89579317	0.3
rs1285813	CCDC88C	0.630416	chr14	90903746	0.186
rs7160605	RIN3	0.669127	chr14	92063089	0.193
rs17094086	AK7	0.587639	chr14	95974188	0.203
rs12100849	WDR25	0.57332	chr14	100057984	0.292
rs4906172	DYNC1H1	0.603508	chr14	101524686	0.158
rs11846158	TRAF3	0.589529	chr14	102362712	0.19
rs7145509	TRAF3	0.614735	chr14	102399183	0.217
rs2273393	TRAF3	0.607416	chr14	102427356	0.233
rs10138056	CDC42BPB	0.574558	chr14	102494607	0.26
rs2285013	CDC42BPB	0.580008	chr14	102499578	0.311
rs11847295	PACS2	0.568836	chr14	104850350	0.275
rs8021311	MTA1	0.615099	chr14	104977118	0.154
rs12900552	NIPA1	0.572697	chr15	20629298	0.193
rs11856743	LOC100128714	0.613678	chr15	23778918	0.156
rs7180560	LOC100128714	0.613421	chr15	23781463	0.161
rs8036052	GABRB3	0.57811	chr15	24391538	0.163
rs8024929	OCA2	0.57753	chr15	25949831	0.285
rs11635884	HERC2	0.633622	chr15	26042564	0.309
rs11070544	APBA2	0.580925	chr15	27176316	0.268
rs8027035	CHRNA7	0.672177	chr15	30149996	0.156
rs7164151	ZNF770	0.586973	chr15	33056488	0.171
rs737201	C15orf41	0.599508	chr15	34849258	0.164
rs10518905	C15orf41	0.612668	chr15	34859591	0.246
rs9944242	C15orf41	0.649929	chr15	34864565	0.248
rs8041016	C15orf41	0.618949	chr15	34872419	0.477
rs8037897	GPR176	0.567209	chr15	37980512	0.189
rs9806144	BUB1B	0.580177	chr15	38252273	0.257
rs1494534	BUB1B	0.587765	chr15	38297632	0.329
rs2928147	INOC1	0.58691	chr15	39171941	0.381
rs2918945	FRMD5	0.576365	chr15	41982516	0.269
rs2412822	FRMD5	0.602078	chr15	42010479	0.272
rs3743279	SEMA6D	0.680492	chr15	45843511	0.255
rs2433356	SLC24A5	0.620363	chr15	46203652	0.271
rs9920281	SLC12A1	0.581253	chr15	46301601	0.37
rs7167343	CYP19A1	0.681453	chr15	49365886	0.165
rs2470176	CYP19A1	0.658523	chr15	49371231	0.159
rs2470173	GLDN	0.611935	chr15	49457862	0.168
rs11070884	MYO5C	0.579732	chr15	50289123	0.17
rs16964928	MYO5A	0.58223	chr15	50450287	0.238
rs2600903	MYO5A	0.580017	chr15	50466950	0.23
rs1669870	MYO5A	0.661099	chr15	50468066	0.295
rs4457943	WDR72	0.598039	chr15	51647899	0.21
rs17549749	WDR72	0.595891	chr15	51747920	0.176
rs8029966	WDR72	0.5726	chr15	51760090	0.168
rs7176139	UNC13C	0.666761	chr15	52613061	0.31
rs8039254	RAB27A	0.672412	chr15	53309522	0.184
rs16976227	RAB27A	0.687823	chr15	53330175	0.195
rs7164194	PRTG	0.575297	chr15	53789249	0.174
rs8031866	TCF12	0.609331	chr15	55232332	0.359
rs2453097	Gcom1	0.593101	chr15	55691643	0.202
rs11071340	Gcom1	0.63645	chr15	55749040	0.192
rs11071341	Gcom1	0.604046	chr15	55749152	0.248
rs4774980	Gcom1	0.620846	chr15	55771167	0.234
rs6494343	TLN2	0.589973	chr15	60745405	0.294
rs8034231	TLN2	0.58973	chr15	60747341	0.25
rs11634663	TLN2	0.617751	chr15	60765916	0.27
rs8028040	TLN2	0.575265	chr15	60790629	0.25
rs333608	MEGF11	0.571296	chr15	64128979	0.208
rs7179823	MEGF11	0.598281	chr15	64142104	0.294
rs3784360	PAQR5	0.579434	chr15	67466407	0.172
rs11632479	THSD4	0.634057	chr15	69794778	0.331
rs2912221	BRUNOL6	0.668875	chr15	70389763	0.415
rs10220917	HEXA	0.589996	chr15	70435088	0.256
rs11633028	HEXA	0.575621	chr15	70443295	0.223
rs4777504	HEXA	0.641249	chr15	70447724	0.233
rs1133316	ARIH1	0.625595	chr15	70569351	0.317
rs11072372	ARIH1	0.678486	chr15	70570555	0.421
rs8030499	ARIH1	0.602844	chr15	70571862	0.288
rs8038734	ARIH1	0.674562	chr15	70598456	0.473
rs1160608	ARIH1	0.619511	chr15	70621771	0.167
rs8037282	ARIH1	0.674562	chr15	70660781	0.473
rs2680344	HCN4	0.567934	chr15	71440538	0.157
rs2930848	CCDC33	0.642187	chr15	72363002	0.195
rs11857558	SEMA7A	0.690508	chr15	72500353	0.176
rs4544202	LOC440288	0.601923	chr15	72548048	0.169
rs8028430	ARID3B	0.568476	chr15	72632798	0.168
rs6495116	ARID3B	0.618066	chr15	72673001	0.166
rs6495117	CLK3	0.619074	chr15	72686553	0.169
rs6495118	CLK3	0.615848	chr15	72699065	0.171
rs7403706	ARNT2	0.577968	chr15	78648420	0.198
rs8025146	NTRK3	0.76301	chr15	86538838	0.204
rs8028123	ABHD2	0.582757	chr15	87507774	0.154
rs12101723	ZNF710	0.584279	chr15	88394951	0.178
rs1317444	ZNF710	0.57387	chr15	88399175	0.181
rs8040937	ZNF710	0.590173	chr15	88401053	0.231
rs4777733	SLCO3A1	0.699863	chr15	90481074	0.222
rs7181934	ST8SIA2	0.603937	chr15	90780402	0.18
rs16974288	C15orf32	0.575715	chr15	90816908	0.203
rs2573593	ADAMTS17	0.577874	chr15	98344101	0.158
rs2573595	ADAMTS17	0.576644	chr15	98344881	0.304
rs11636020	ADAMTS17	0.57594	chr15	98501016	0.19
rs2411829	LASS3	0.622974	chr15	98868069	0.186
rs4072820	LRRK1	0.607114	chr15	99293837	0.176
rs710080	MPG	0.710477	chr16	69277	0.293
rs739999	RGS11	0.589971	chr16	259512	0.188
rs2235505	MSLN	0.739953	chr16	751434	0.19
rs9927150	MPFL	0.652991	chr16	764099	0.154
rs10153199	LOC388199	0.646891	chr16	800674	0.279
rs6600234	LMF1	0.599175	chr16	854427	0.31
rs4984954	LMF1	0.620745	chr16	871687	0.223
rs2248128	TELO2	0.762558	chr16	1495590	0.173
rs2745111	IFT140	0.572722	chr16	1504824	0.154
rs2072986	CRAMP1L	0.593162	chr16	1631107	0.187
rs3751836	CLUAP1	0.58194	chr16	3522970	0.199
rs9938257	GLIS2	0.708416	chr16	4322608	0.214
rs3747572	GLIS2	0.605087	chr16	4325733	0.249
rs3747579	CORO7	0.681979	chr16	4385328	0.23
rs3747581	CORO7	0.68187	chr16	4402620	0.161
rs8063084	HMOX2	0.571734	chr16	4476556	0.161
rs3747600	C16orf5	0.711097	chr16	4526223	0.167
rs1386090	A2BP1	0.744637	chr16	6117576	0.194
rs4786847	A2BP1	0.574036	chr16	6250234	0.172
rs1891332	A2BP1	0.609284	chr16	6395471	0.164
rs17540794	A2BP1	0.68031	chr16	6509373	0.155
rs11077116	A2BP1	0.715097	chr16	6928412	0.176
rs1540350	A2BP1	0.613251	chr16	7421591	0.186
rs1034981	A2BP1	0.570415	chr16	7574643	0.227
rs7185731	SNX29	0.58153	chr16	12373439	0.176
rs755215	FLJ11151	0.572112	chr16	12683398	0.179
rs9924674	C16orf45	0.605234	chr16	15573781	0.183
rs6416666	ABCC1	0.64454	chr16	16121463	0.216
rs151699	LOC728222	0.642186	chr16	17974735	0.242
rs16972008	TMC5	0.572694	chr16	19361774	0.235
rs7195875	C16orf62	0.578821	chr16	19493489	0.195
rs8059570	EEF2K	0.567879	chr16	22189651	0.216
rs9930928	POLR3E	0.657954	chr16	22219051	0.16
rs2926362	POLR3E	0.603415	chr16	22237539	0.154
rs7199670	HS3ST2	0.593749	chr16	22782739	0.187
rs16972944	PRKCB1	0.569399	chr16	23807110	0.193
rs8045868	ARHGAP17	0.593062	chr16	24872019	0.526
rs1805011	IL4R	0.58321	chr16	27281373	0.255
rs1801275	IL4R	0.586509	chr16	27281901	0.214
rs8043889	KIAA0556	0.620799	chr16	27640930	0.236
rs11859822	SPNS1	0.68172	chr16	28902558	0.318
rs11859822	LAT	0.68172	chr16	28902558	0.318
rs889555	BCKDK	0.575769	chr16	31030072	0.191
rs11865499	MYST1	0.616089	chr16	31039751	0.185
rs9927298	TRIM72	0.611031	chr16	31139938	0.199
rs7193955	ABCC12	0.71949	chr16	46680083	0.293
rs8046826	ABCC12	0.572187	chr16	46730882	0.266
rs12446160	LONP2	0.67753	chr16	46915869	0.268
rs9924026	ZNF423	0.715613	chr16	48147935	0.17
rs5005161	RPGRIP1L	0.583444	chr16	52256177	0.158
rs11076008	FTO	0.59375	chr16	52484824	0.181
rs2540781	FTO	0.600123	chr16	52645360	0.155
rs2540769	FTO	0.576737	chr16	52665463	0.176
rs6499885	GPR114	0.568729	chr16	56167125	0.362
rs8049463	CNGB1	0.596893	chr16	56504681	0.267
rs6499924	CNGB1	0.613548	chr16	56528366	0.171
rs13336470	CES3	0.614403	chr16	65556871	0.181
rs11860308	FLJ37464	0.607682	chr16	65593020	0.21
rs2031005	CBFB	0.57819	chr16	65662650	0.364
rs7184692	MGC4655	0.597	chr16	65737672	0.391
rs7184692	C16orf70	0.597	chr16	65737672	0.391
rs8063771	ATP6V0D1	0.572493	chr16	66063616	0.316
rs7187476	C16orf48	0.607133	chr16	66257449	0.214
rs7187476	C16orf86	0.607133	chr16	66257449	0.214
rs12449157	GFOD2	0.590767	chr16	66266398	0.19
rs8060686	EDC4	0.590771	chr16	66469018	0.154
rs12102766	TMCO7	0.590625	chr16	67482002	0.184
rs8054930	TMCO7	0.585789	chr16	67528560	0.242
rs9933071	TMCO7	0.574743	chr16	67610699	0.175
rs12325454	TMCO7	0.616711	chr16	67660490	0.212
rs8059496	TMCO7	0.627324	chr16	67673150	0.239
rs8057271	SNTB2	0.607393	chr16	67824710	0.237
rs3852689	VPS4A	0.575211	chr16	67913174	0.196
rs13335267	WWP2	0.593556	chr16	68483038	0.201
rs16970165	ST3GAL2	0.647104	chr16	69016168	0.243
rs16970240	COG4	0.582265	chr16	69100612	0.256
rs9926271	LOC283902	0.649268	chr16	71682732	0.216
rs9928718	ZNRF1	0.732189	chr16	73634239	0.228
rs16944202	CNTNAP4	0.573729	chr16	74906912	0.325
rs7203676	WWOX	0.648261	chr16	77148426	0.165
rs9925796	WWOX	0.59923	chr16	77327289	0.264
rs10451159	WWOX	0.567171	chr16	77481145	0.289
rs7189602	WWOX	0.595139	chr16	77674909	0.182
rs1424112	WWOX	0.584709	chr16	77729457	0.232
rs7193539	WWOX	0.601314	chr16	77732912	0.233
rs7200634	WWOX	0.597147	chr16	77733838	0.222
rs11861871	WWOX	0.594222	chr16	77749230	0.157
rs4547344	LOC440389	0.676969	chr16	78341778	0.214
rs4603571	LOC440389	0.669611	chr16	78354757	0.186
rs13338235	LOC440389	0.658755	chr16	78355131	0.153
rs4506911	LOC440389	0.568836	chr16	78361395	0.162
rs7186842	DYNLRB2	0.594128	chr16	79133797	0.288
rs9923364	CMIP	0.72691	chr16	80038619	0.218
rs16956174	HSPC105	0.606773	chr16	80591113	0.476
rs8191159	HSD17B2	0.573946	chr16	80661030	0.418
rs8050660	NECAB2	0.582853	chr16	82579148	0.265
rs2292326	NECAB2	0.606592	chr16	82585624	0.27
rs12446708	KIAA0513	0.615408	chr16	83670468	0.179
rs7205355	LOC729441	0.569072	chr16	84171090	0.249
rs305082	IRF8	0.620313	chr16	84494479	0.186
rs3748400	ZCCHC14	0.585426	chr16	86003340	0.195
rs3785415	LOC146429	0.601274	chr16	87788064	0.19
rs3785415	CDH15	0.601274	chr16	87788064	0.19
rs4785613	ZNF778	0.656563	chr16	87813473	0.189
rs9931258	ZNF778	0.653404	chr16	87815919	0.174
rs4785626	ZNF778	0.653497	chr16	87821115	0.157
rs7208188	RPH3AL	0.603362	chr17	113034	0.234
rs3213714	SGSM2	0.653563	chr17	2222835	0.164
rs11871188	METT10D	0.679579	chr17	2308257	0.268
rs4300683	OR1D2	0.611668	chr17	2942322	0.178
rs6502697	OR1G1	0.707272	chr17	2976170	0.252
rs13342692	SLC16A11	0.585652	chr17	6887011	0.254
rs9914001	STX8	0.577697	chr17	9207567	0.288
rs4791878	LOC644070	0.701475	chr17	9665641	0.162
rs4791882	GLP2R	0.739244	chr17	9675381	0.164
rs7210903	GAS7	0.576678	chr17	9845207	0.155
rs2322047	DNAH9	0.667832	chr17	11556512	0.242
rs9898602	DNAH9	0.619448	chr17	11570409	0.155
rs7218761	DNAH9	0.571984	chr17	11634312	0.274
rs7207011	MAP2K4	0.591608	chr17	11984298	0.167
rs4792279	LOC100128006	0.570337	chr17	12613828	0.155
rs7213125	TTC19	0.600501	chr17	15849497	0.226
rs8074888	TTC19	0.602841	chr17	15858630	0.225
rs16959749	C17orf76	0.567248	chr17	16326820	0.242
rs9910779	LOC100130734	0.647713	chr17	17225899	0.166
rs9910779	LOC388344	0.647713	chr17	17225899	0.166
rs6502590	LOC100130734	0.644063	chr17	17231427	0.309
rs6502590	LOC388344	0.644063	chr17	17231427	0.309
rs8069439	LOC388344	0.641655	chr17	17238271	0.261
rs2469842	SLC5A10	0.723115	chr17	18800424	0.188
rs7342938	ATAD5	0.568001	chr17	26213956	0.159
rs4493111	ACCN1	0.624922	chr17	29345167	0.19
rs9303681	RFFL	0.610033	chr17	30403780	0.238
rs10908286	AATF	0.623587	chr17	32383961	0.28
rs6607358	AATF	0.619796	chr17	32389367	0.54
rs2053670	ACACA	0.572199	chr17	32540809	0.186
rs7208613	ACACA	0.568065	chr17	32563948	0.183
rs2302472	CCDC49	0.57106	chr17	34216215	0.26
rs16968682	LOC642851	0.569795	chr17	34640425	0.22
rs9908694	IKZF3	0.57223	chr17	35251298	0.266
rs8082130	MED24	0.583026	chr17	35462417	0.155
rs11652600	DNAJC7	0.582744	chr17	37404105	0.202
rs4796754	DNAJC7	0.582744	chr17	37407211	0.202
rs12603327	RAB5C	0.574101	chr17	37544078	0.186
rs7214921	RAB5C	0.572201	chr17	37547551	0.186
rs873084	VPS25	0.598147	chr17	38183621	0.205
rs739924	SPATA20	0.657332	chr17	45986606	0.193
rs9906298	CA10	0.596748	chr17	47135249	0.432
rs7207077	CA10	0.59773	chr17	47276389	0.178
rs9903912	CA10	0.597339	chr17	47287225	0.223
rs12149982	CA10	0.570299	chr17	47316774	0.221
rs8071898	CA10	0.573816	chr17	47325722	0.22
rs2114443	PCTP	0.69216	chr17	51182251	0.153
rs2912553	PCTP	0.638977	chr17	51193521	0.212
rs7210515	ANKFN1	0.625933	chr17	51808118	0.31
rs7211753	ANKFN1	0.61632	chr17	51869804	0.397
rs2304943	CUEDC1	0.611619	chr17	53305299	0.219
rs345187	CA4	0.599122	chr17	55588298	0.313
rs9893536	USP32	0.590831	chr17	55663144	0.291
rs8079220	USP32	0.585044	chr17	55671515	0.269
rs237969	USP32	0.611109	chr17	55680650	0.303
rs8064588	USP32	0.58652	chr17	55716243	0.297
rs8064576	C17orf64	0.573274	chr17	55855046	0.199
rs6503966	C17orf64	0.583853	chr17	55857642	0.327
rs12162165	APPBP2	0.618826	chr17	55937320	0.233
rs6503977	APPBP2	0.636742	chr17	55946815	0.295
rs2643103	BCAS3	0.585673	chr17	56141407	0.424
rs11651885	BCAS3	0.616786	chr17	56641045	0.217
rs7208997	2010-03-01	0.602918	chr17	58200390	0.212
rs6504154	TANC2	0.628127	chr17	58599333	0.267
rs8077278	WDR68	0.580129	chr17	59010772	0.38
rs16946999	WDR68	0.602018	chr17	59019747	0.51
rs917556	ICAM2	0.578182	chr17	59451224	0.415
rs6504242	SMURF2	0.588047	chr17	60008605	0.273
rs8464	PRKCA	0.574868	chr17	62237178	0.158
rs9892619	CACNG4	0.627	chr17	62415330	0.17
rs9900980	CACNG4	0.628083	chr17	62415896	0.165
rs8071936	CACNG4	0.596229	chr17	62429465	0.197
rs9905261	PITPNC1	0.570313	chr17	63002957	0.216
rs9910600	BPTF	0.570889	chr17	63347040	0.408
rs8072153	ABCA9	0.579739	chr17	64481493	0.383
rs4968991	ABCA9	0.592314	chr17	64549718	0.204
rs2886048	ABCA6	0.680715	chr17	64600537	0.285
rs1468514	ABCA6	0.680715	chr17	64608807	0.285
rs7212506	ABCA6	0.683342	chr17	64613313	0.287
rs6502005	ABCA6	0.683342	chr17	64615106	0.287
rs8067965	ABCA6	0.675541	chr17	64629023	0.221
rs12942980	SLC39A11	0.591769	chr17	68287202	0.155
rs7222873	GPRC5C	0.573247	chr17	69946554	0.34
rs1044282	CD300A	0.595833	chr17	69992100	0.158
rs10512597	CD300LF	0.589618	chr17	70211428	0.194
rs10512597	RAB37	0.589618	chr17	70211428	0.194
rs1037170	CD300LF	0.630226	chr17	70214509	0.261
rs1037170	RAB37	0.630226	chr17	70214509	0.261
rs4542691	GRB2	0.617643	chr17	70838560	0.235
rs12950752	GRB2	0.605013	chr17	70855674	0.214
rs1369299	GRB2	0.682468	chr17	70858920	0.247
rs9899687	GRB2	0.687387	chr17	70869854	0.3
rs9302989	GRB2	0.688129	chr17	70870865	0.276
rs4789182	GRB2	0.625004	chr17	70886540	0.264
rs8075628	PRPSAP1	0.590398	chr17	71850066	0.157
[truncated: 256 more rows]

## Sheet: X-linked
snp	genes	correlation	chromosome	position	fst
rs7064826	KAL1	0.589407	chrX	8499504	0.263
rs6654731	GPR143	0.588296	chrX	9666637	0.423
rs5979170	GPR143	0.606001	chrX	9677606	0.339
rs7062071	NHS	0.668196	chrX	17634752	0.354
rs6527893	GPR64	0.592984	chrX	19024973	0.324
rs5955695	GPR64	0.604196	chrX	19032445	0.265
rs6528019	CNKSR2	0.585425	chrX	21354786	0.434
rs5951597	CNKSR2	0.594463	chrX	21406890	0.518
rs12009694	CNKSR2	0.599814	chrX	21520066	0.343
rs6629045	CXorf59	0.588027	chrX	36032870	0.272
rs5963414	PRRG1	0.646033	chrX	37151937	0.397
rs5963529	PRRG1	0.680226	chrX	37187676	0.43
rs5963778	LANCL3	0.686363	chrX	37344808	0.426
rs7892216	LANCL3	0.686278	chrX	37347089	0.363
rs2281541	XK	0.628167	chrX	37467659	0.323
rs7055196	EFHC2	0.607909	chrX	43989482	0.303
rs7886478	ZNF182	0.607638	chrX	47739361	0.331
rs7057201	SHROOM4	0.575469	chrX	50458441	0.475
rs4826287	RRAGB	0.595118	chrX	55793505	0.262
rs12012392	LAS1L	0.59713	chrX	64650715	0.44
rs5964488	VSIG4	0.577532	chrX	65170494	0.356
rs11094074	OPHN1	0.579809	chrX	67325231	0.3
rs7053742	OPHN1	0.653781	chrX	67430587	0.324
rs4827577	OPHN1	0.659948	chrX	67484215	0.317
rs6525226	OPHN1	0.696158	chrX	67501930	0.36
rs7357990	OPHN1	0.726291	chrX	67520856	0.369
rs5965567	OPHN1	0.719108	chrX	67522992	0.274
rs6625312	OPHN1	0.686117	chrX	67541734	0.28
rs5919551	OPHN1	0.716568	chrX	67544776	0.34
rs4319244	LOC100130130	0.71334	chrX	67710763	0.314
rs4844324	LOC100130130	0.748923	chrX	67752733	0.279
rs5980806	LOC100130130	0.717519	chrX	67771989	0.262
rs5936912	TEX11	0.659661	chrX	69682583	0.273
rs5981831	UPRT	0.611515	chrX	74411208	0.405
rs5962477	IL1RAPL2	0.597971	chrX	104363117	0.285
rs1741710	IL1RAPL2	0.63547	chrX	104427024	0.525
rs6652398	IL1RAPL2	0.584512	chrX	104529763	0.563
rs5962360	RNF128	0.579943	chrX	105844330	0.704
rs5962845	FRMPD3	0.621393	chrX	106686112	0.5
rs5962867	PRPS1	0.607203	chrX	106756861	0.349
rs16985728	GUCY2F	0.588594	chrX	108531602	0.311
rs7059456	PAK3	0.579008	chrX	110302188	0.494
rs7057773	ALG13	0.575035	chrX	110849541	0.646
rs2070821	RPL10	0.619496	chrX	153280491	0.297
rs2283762	DNASE1L1	0.597781	chrX	153285390	0.274
rs762514	FAM50A	0.593046	chrX	153328427	0.393
