# Supplementary material for: Schizophrenia and vitamin D related genes could have been subject to latitude-driven adaptation
Source: BMC Evol Biol. 2010 Nov 11;10:351. doi: 10.1186/1471-2148-10-351 (PMC2996405; doi:10.1186/1471-2148-10-351)
Supplement: Additional file 3 — overlaps. Excel spreadsheet containing the list of genes in each two-ways intersection. [file 1471-2148-10-351-S3.XLS]

## Sheet: Foglio 1
LRGs and schizophrenia related genes
HS3ST2
LSAMP
SMARCA2
NTNG1
PPARG
SLC6A9
TACR3
TXNRD2
IL4R
PTGS1
ARHGAP18
PTGFRN
ST8SIA2
AHI1
MYH9
OPCML
GRIP1
DLGAP1
MAGI1
CACNA1C
CACNA1A
LGI1
ADAM12
DAO
EGFR
EGF
ZBED4
CENTG2
SLC1A3
SLC1A2
MAGI2
FAM19A5
MITF
ST8SIA4
ZBTB20
ERBB4
NTRK3
KCNN3
EBF3
GFRA1
RPGRIP1L
SLC24A5
NOTCH2
CHL1
NOS1
TUBA8
HOMER1
UNC5C
GRM7
GRM5
PDE7B
PIK3C2B
GPC6
NRG1
TIMELESS
FAM3B
PRX
MSRA
PRKCA
FGFR2
FGF14
NRG3
PPP3CA
PLCE1
CHRNB3
NPAS3
CHRNA7
CTNNA2
CHN2
GABRP
ALK
GRIK3
FYN
GRID1
NRXN3
GRB2
DNMT3B
RSRC1
SLC39A14
CDC42SE2
GPR158
RUNX1
GPM6A
INPP4B
PDGFRA

## Sheet: Foglio2
LRGs and vitamin D related genes
CPNE8
DLGAP1
MAGI1
WDR7
MSX2
CLASP1
CHST11
TMEM117
PCTP
CYB5R4
ARHGAP10
RFFL
SMURF1
RABGAP1L
MAN1C1
NHS
PPP3CA
NSMCE2
ENTPD3
ARID3B
STAMBP
MARCH3
FAM126A
GPR98
KCNT2
PAQR5
NFATC2
SERPINB2
TCF7L1
ZNF318
PITPNC1
LIPG
NAP5
ABHD3
KLHL14
GALNT5
C16orf45
MITF
TMOD1
PMEPA1
WDR72
ABCB5
GRK5
BAZ2A
TMEM16K
FHOD3
CNTNAP4
ZBTB38
ALMS1
ZSWIM6
PPFIBP1
ROR1
NTRK3
C8orf34
NRP1
ATF6
COL22A1
INPP4B
CNGB1
CSMD2
PPP2R5A
NUP133
SMARCC2
SEMA6D
SMARCA2
CYP19A1
AIG1
RNF128
CUBN
UPRT
KAL1
HSD17B2
LRIG3
TNFAIP8
ARHGEF16
DNER
CXCR7
PTPRM
DENND4C
HMCN1
RUNX1
MTSS1
SNRK
CLCF1
CLEC2D
IL4R
ELP4
OXTR
NAV3
DOCK4
PDZD2
AFF3
TMTC2
HIVEP2
EVI5
CCL20
SLC5A12

## Sheet: Foglio3
Vitamin D and schizophrenia related genes
PNPLA8
PRNP
DLGAP1
MAGI1
CYP26B1
BMP6
GLUL
SPARCL1
GLS
GCLM
BDNF
HTR2C
NRG2
PPP3CB
PPP3CA
NGFB
EGLN1
TSC2
EGR3
SLC1A6
GAP43
CD14
IRS1
SLC1A1
ATM
NEFL
MITF
ALDH5A1
ESR1
PLXNA2
TIMP3
DAAM1
VDR
MYB
TUBA1A
IGFBP3
RTN4R
NTRK3
NTF3
FGFBP1
RET
INPP4B
NUP153
SYNGR1
SMARCC1
SMARCA2
PDE4B
CYP3A5
PLLP
SLC44A4
SLC25A27
TCF4
GC
HOMER3
JAG2
POU3F1
PTPRZ1
RUNX1
MMP3
MYLIP
IL4R
IL1RN
NR3C1
PTGS2
WNT7B
WNT5A
FAM126B
PIK3R1
KMO
ABAT
