# Supplementary material for: Schizophrenia and vitamin D related genes could have been subject to latitude-driven adaptation
Source: BMC Evol Biol. 2010 Nov 11;10:351. doi: 10.1186/1471-2148-10-351 (PMC2996405; doi:10.1186/1471-2148-10-351)
Supplement: Additional file 4 — VDRGs. Excel spreadsheet containing the list of vitamin D related genes. [file 1471-2148-10-351-S4.XLS]

## Sheet: Foglio1
Gene symbol	Original list	Notes
CYP27B1	metabolism
CUBN	metabolism
CYP24A1	metabolism	also present in the VD targets list
CYP2R1	metabolism
LGMN	metabolism
LRP2	metabolism
GC	metabolism
ACTL6A	control of the expression
ARID1A	control of the expression
BAZ1B	control of the expression
CARM1	control of the expression
CHAF1A	control of the expression
COPS2	control of the expression
CREBBP	control of the expression
EP300	control of the expression
HDAC1	control of the expression
MED1	control of the expression
NCOA1	control of the expression
NCOA2	control of the expression
NCOA3	control of the expression
NCOR1	control of the expression
PRMT1	control of the expression
RXRA	control of the expression
SMARCA2	control of the expression
SMARCA4	control of the expression
SMARCC1	control of the expression
SMARCC2	control of the expression
SMARCD1	control of the expression
SMARCE1	control of the expression
SUPT16H	control of the expression
TOP2B	control of the expression
TSC2	control of the expression
VDR	control of the expression
7h3	VD targets
ABAT	VD targets
ABCA1	VD targets
ABCB5	VD targets
ABHD3	VD targets
ABLIM1	VD targets
ACAD8	VD targets
ACADM	VD targets
ADAM19	VD targets
ADAM28	VD targets
ADAMTS15	VD targets
ADAMTS20	VD targets
ADD3	VD targets
ADRA1B	VD targets
ADRB2	VD targets
AIG1	VD targets
AKAP12	VD targets
AKR1C1	VD targets
AKR1C3	VD targets
ALCAM	VD targets
ALDH5A1	VD targets
ALMS1	VD targets
ALOX12	VD targets
ALOX5	VD targets
ALS2	VD targets
ALS2CL	VD targets
AMH	VD targets
AMOTL1	VD targets
ANKMY2	VD targets
ANKRD10	VD targets
ANTXR2	VD targets
AOF1	VD targets
AOF2	VD targets
APCDD1	VD targets
AREG	VD targets
ARF7	VD targets
ARHGAP10	VD targets
ARHGAP5	VD targets
ARHGEF16	VD targets
ARHGEF3	VD targets
ARID3B	VD targets
ARL2BP	VD targets
ARL4A	VD targets
ARL8	VD targets
ARRDC4	VD targets
ARSI	VD targets
ASB1	VD targets
ASPH	VD targets
ATF3	VD targets
ATF6	VD targets
ATM	VD targets
ATP8B1	VD targets
ATP9B	VD targets
B4GALT1	VD targets
B4GALT6	VD targets
BAIAP2	VD targets
BAIAP2L2	VD targets
BARX1	VD targets
BAZ2A	VD targets
BCAS1	VD targets
BCL11B	VD targets
BDNF	VD targets
BENE	VD targets
BIRC3	VD targets
BIVM	VD targets
BLVRA	VD targets
BMP2	VD targets
BMP6	VD targets
BNIP3	VD targets
BNIP3L	VD targets
BTBD11	VD targets
C10orf45	VD targets
C12orf2	VD targets
C12orf22	VD targets
C14orf128	VD targets
C14orf149	VD targets
C14orf160	VD targets
C16orf45	VD targets
C16orf52	VD targets
C18orf2	VD targets
C1orf24	VD targets
C20orf119	VD targets
C20orf22	VD targets
C20orf70	VD targets
C20orf82	VD targets
C21orf96	VD targets
C3orf4	VD targets
C6orf107	VD targets
C6orf118	VD targets
C6orf141	VD targets
C6orf143	VD targets
C6orf85	VD targets
C9orf55	VD targets
C9orf72	VD targets
CA2	VD targets
CAB39	VD targets
CALML3	VD targets
CAP350	VD targets
CAPN7	VD targets
CARD15	VD targets
CARHSP1	VD targets
CASK	VD targets
CASP1	VD targets
CASP4	VD targets
CBLB	VD targets
CBX2	VD targets
CCL20	VD targets
CCND2	VD targets
CCNG2	VD targets
CD14	VD targets
CD274	VD targets
CD86	VD targets
CD97	VD targets
CDA	VD targets
CDC25A	VD targets
CDC2L6	VD targets
CDS1	VD targets
CDW92	VD targets
CDYL	VD targets
CEBPB	VD targets
CENTG3	VD targets
CFL2	VD targets
CGA	VD targets
CGNL1	VD targets
CHD9	VD targets
CHIC2	VD targets
CHST11	VD targets
CHST3	VD targets
CHST7	VD targets
CITED4	VD targets
CLASP1	VD targets
CLASP2	VD targets
CLCF1	VD targets
CLDN1	VD targets
CLEC2D	VD targets
CLGN	VD targets
CLMN	VD targets
CMIP	VD targets
CMKOR1	VD targets
CNGB1	VD targets
CNKSR3	VD targets
CNTNAP4	VD targets
COL12A1	VD targets
COL13A1	VD targets
COL16A1	VD targets
COL1A1	VD targets
COL22A1	VD targets
COL4A1	VD targets
COLEC12	VD targets
CPA4	VD targets
CPD	VD targets
CPEB2	VD targets
CPNE8	VD targets
CREG1	VD targets
CREG2	VD targets
CRISPLD1	VD targets
CROC4	VD targets
CSF1	VD targets
CSMD2	VD targets
CST6	VD targets
CTSD	VD targets
CUL3	VD targets
CXADR	VD targets
CXCL11	VD targets
CXCL14	VD targets
CXorf6	VD targets
CYB5R2	VD targets
CYP19A1	VD targets
CYP24A1	VD targets	also present in the metabolism list
CYP26B1	VD targets
CYP2S1	VD targets
CYP3A5	VD targets
CYP3A7	VD targets
CYR61	VD targets
DAAM1	VD targets
DAB2IP	VD targets
DAND5	VD targets
DAPK1	VD targets
DAPP1	VD targets
DCBLD2	VD targets
DCN	VD targets
DDX26B	VD targets
DGAT2	VD targets
DHFR	VD targets
DHRS3	VD targets
DIP	VD targets
DKFZp434J0226	VD targets
DKFZp434K2435	VD targets
DKFZp434L142	VD targets
DKFZp667G2110	VD targets
DKFZp686H1423	VD targets
DKFZp761P0423	VD targets
DKFZp762A217	VD targets
DLGAP1	VD targets
DLX2	VD targets
DMXL2	VD targets
DNAJC3	VD targets
DNER	VD targets
DOCK1	VD targets
DOCK11	VD targets
DOCK4	VD targets
DRCTNNB1A	VD targets
DTX4	VD targets
DUSP10	VD targets
DUSP5	VD targets
DXYS155E	VD targets
EAF2	VD targets
EDN1	VD targets
EFNB2	VD targets
EFTUD1	VD targets
EGFL9	VD targets
EGLN1	VD targets
EGR3	VD targets
EHBP1	VD targets
EHBP1L1	VD targets
EHD1	VD targets
EHD4	VD targets
EHHADH	VD targets
EIF2C2	VD targets
EIF5A2	VD targets
ELF2	VD targets
ELF3	VD targets
ELP4	VD targets
EMB	VD targets
EMR3	VD targets
ENTPD3	VD targets
EOMES	VD targets
EPS15	VD targets
ESR1	VD targets
ETNK2	VD targets
ETS2	VD targets
ETV5	VD targets
EVER1	VD targets
EVI1	VD targets
EVI5	VD targets
F13B	VD targets
FAD158	VD targets
FAM20C	VD targets
FAM31B	VD targets
FAM38A	VD targets
FAM43B	VD targets
FAM45A	VD targets
FAM45B	VD targets
FAM49A	VD targets
FAM57A	VD targets
FAM65A	VD targets
FAM66C	VD targets
FAM66E	VD targets
FAS	VD targets
FBLP-1	VD targets
FBXO3	VD targets
FBXO32	VD targets
FCHO2	VD targets
FCHSD2	VD targets
FEM1B	VD targets
FGD3	VD targets
FGFBP1	VD targets
FHOD3	VD targets
FIBL-6	VD targets
FLJ10178	VD targets
FLJ10375	VD targets
FLJ10747	VD targets
FLJ10996	VD targets
FLJ12666	VD targets
FLJ13646	VD targets
FLJ13955	VD targets
FLJ14054	VD targets
FLJ14213	VD targets
FLJ14490	VD targets
FLJ14681	VD targets
FLJ20021	VD targets
FLJ20054	VD targets
FLJ20130	VD targets
FLJ20160	VD targets
FLJ20186	VD targets
FLJ20315	VD targets
FLJ20366	VD targets
FLJ20719	VD targets
FLJ21125	VD targets
FLJ23235	VD targets
FLJ23342	VD targets
FLJ23560	VD targets
FLJ25067	VD targets
FLJ25476	VD targets
FLJ30469	VD targets
FLJ31340	VD targets
FLJ31951	VD targets
FLJ33915	VD targets
FLJ34922	VD targets
FLJ35700	VD targets
FLJ35954	VD targets
FLJ36004	VD targets
FLJ36701	VD targets
FLJ36754	VD targets
FLJ38725	VD targets
FLJ38736	VD targets
FLJ39639	VD targets
FLJ41603	VD targets
FLJ42117	VD targets
FLRT3	VD targets
FNBP1L	VD targets
FOS	VD targets
FOSL2	VD targets
FOXF1	VD targets
FOXO1A	VD targets
FOXQ1	VD targets
FRAS1	VD targets
FSTL1	VD targets
FTH1	VD targets
FUT11	VD targets
FUT4	VD targets
FZD1	VD targets
G0S2	VD targets
G6PD	VD targets
GAB1	VD targets
GADD45A	VD targets
GALNT5	VD targets
GALNTL4	VD targets
GAP43	VD targets
GATA2	VD targets
GCH1	VD targets
GCLM	VD targets
GCNT1	VD targets
GCNT3	VD targets
GDPD3	VD targets
GEM	VD targets
GIMAP2	VD targets
GIMAP8	VD targets
GIT2	VD targets
GLS	VD targets
GLUL	VD targets
GOLPH2	VD targets
GPR109B	VD targets
GPR115	VD targets
GPR39	VD targets
GPR50	VD targets
GPRC5B	VD targets
GRB7	VD targets
GREM1	VD targets
GRK5	VD targets
GSPT2	VD targets
HAS2	VD targets
HBEGF	VD targets
HHIP	VD targets
HIF1A	VD targets
HIPK3	VD targets
HIVEP2	VD targets
HIVEP3	VD targets
HOMER3	VD targets
HR	VD targets
HRMT1L1	VD targets
HS3ST3A1	VD targets
HS6ST2	VD targets
HSD17B2	VD targets
HSMPP8	VD targets
HSPB3	VD targets
HSPC105	VD targets
HSPG2	VD targets
HTR2C	VD targets
HUMPPA	VD targets
ID2	VD targets
IER3	VD targets
IFIT1	VD targets
IFIT2	VD targets
IFIT3	VD targets
IGFBP3	VD targets
IL1R1	VD targets
IL1RL1	VD targets
IL1RN	VD targets
IL4R	VD targets
IL7R	VD targets
IL8	VD targets
ILDR1	VD targets
INHBA	VD targets
INPP4B	VD targets
INSIG2	VD targets
IPLA2(GAMMA)	VD targets
IQCB1	VD targets
IRAK2	VD targets
IRF1	VD targets
IRS1	VD targets
IRX3	VD targets
IRX4	VD targets
ITGA7	VD targets
ITPKB	VD targets
ITSN2	VD targets
JAG2	VD targets
JARID1A	VD targets
JMJD2B	VD targets
JUNB	VD targets
JUND	VD targets
KAL1	VD targets
KATNA1	VD targets
KCNJ15	VD targets
KCNK9	VD targets
KCNMB3	VD targets
KCNS3	VD targets
KCTD12	VD targets
KIAA0256	VD targets
KIAA0500	VD targets
KIAA0703	VD targets
KIAA0776	VD targets
KIAA0877	VD targets
KIAA0992	VD targets
KIAA1102	VD targets
KIAA1126	VD targets
KIAA1199	VD targets
KIAA1295	VD targets
KIAA1434	VD targets
KIAA1509	VD targets
KIAA1609	VD targets
KIAA1671	VD targets
KIAA1706	VD targets
KIAA1726	VD targets
KIAA1797	VD targets
KIAA1799	VD targets
KIAA1804	VD targets
KIAA1967	VD targets
KIAA2018	VD targets
KIBRA	VD targets
KIF26A	VD targets
KIF3A	VD targets
KIF3C	VD targets
KIFAP3	VD targets
KITLG	VD targets
KLF11	VD targets
KLF4	VD targets
KLHL14	VD targets
KLHL4	VD targets
KLHL5	VD targets
KLK13	VD targets
KLK6	VD targets
KMO	VD targets
KRAS	VD targets
KRT16	VD targets
KSR	VD targets
KYNU	VD targets
LACTB2	VD targets
LAF4	VD targets
LAMB3	VD targets
LAP1B	VD targets
LBH	VD targets
LCN7	VD targets
LDLRAP1	VD targets
LFNG	VD targets
LGALS8	VD targets
LGR4	VD targets
LHX1	VD targets
LIPG	VD targets
LITAF	VD targets
LMCD1	VD targets
LNK	VD targets
LOC113230	VD targets
LOC116064	VD targets
LOC116123	VD targets
LOC126669	VD targets
LOC131076	VD targets
LOC133993	VD targets
LOC134548	VD targets
LOC136288	VD targets
LOC143903	VD targets
LOC144305	VD targets
LOC144871	VD targets
LOC151878	VD targets
LOC153222	VD targets
LOC157381	VD targets
LOC200230	VD targets
LOC203547	VD targets
LOC283070	VD targets
LOC283112	VD targets
LOC283278	VD targets
LOC283400	VD targets
LOC284409	VD targets
LOC284837	VD targets
LOC285501	VD targets
LOC285556	VD targets
LOC285708	VD targets
LOC286044	VD targets
LOC286121	VD targets
LOC286167	VD targets
LOC286437	VD targets
LOC340544	VD targets
LOC344595	VD targets
LOC374443	VD targets
LOC389188	VD targets
LOC399900	VD targets
LOC399951	VD targets
LOC399959	VD targets
LOC401059	VD targets
LOC401087	VD targets
LOC401131	VD targets
LOC401233	VD targets
LOC401449	VD targets
LOC401548	VD targets
LOC402778	VD targets
LOC440080	VD targets
LOC440091	VD targets
LOC440160	VD targets
LOC440288	VD targets
LOC440388	VD targets
LOC440593	VD targets
LOC440995	VD targets
LOC441104	VD targets
LOC441157	VD targets
LOC441749	VD targets
LOC51066	VD targets
LOC51136	VD targets
LOC63920	VD targets
LOC90246	VD targets
LOC90268	VD targets
LOC90826	VD targets
LOC91893	VD targets
LOC93349	VD targets
LOX	VD targets
LPGAT1	VD targets
LRIG3	VD targets
LRRFIP1	VD targets
LTBP2	VD targets
LYN	VD targets
LYPLAL1	VD targets
LZTS1	VD targets
MAFB	VD targets
MAFF	VD targets
MAGI1	VD targets
MAN1C1	VD targets
MAN2C1	VD targets
MAP3K8	VD targets
MAPK13	VD targets
MARCH1	VD targets
MARCH3	VD targets
MASS1	VD targets
MAWBP	VD targets
MCAM	VD targets
MCL1	VD targets
MCP	VD targets
MDFIC	VD targets
MDM1	VD targets
MDS009	VD targets
MEIS2	VD targets
METRNL	VD targets
MFI2	VD targets
MGC10067	VD targets
MGC13102	VD targets
MGC16824	VD targets
MGC20410	VD targets
MGC26885	VD targets
MGC26963	VD targets
MGC33692	VD targets
MGC34032	VD targets
MGC39545	VD targets
MGC40579	VD targets
MGC45731	VD targets
MGC59937	VD targets
MGC61598	VD targets
MGC9564	VD targets
MICAL-L2	VD targets
MIG-6	VD targets
MINPP1	VD targets
MIR16	VD targets
MITF	VD targets
MLF1	VD targets
MMD	VD targets
MMP1	VD targets
MMP3	VD targets
MN1	VD targets
MPHOSPH6	VD targets
MPRG	VD targets
MR-1	VD targets
MRPS12	VD targets
MRPS6	VD targets
MSX2	VD targets
MTSS1	VD targets
MTUS1	VD targets
MUT	VD targets
MXD1	VD targets
MYB	VD targets
MYLIP	VD targets
MYO1D	VD targets
NALP1	VD targets
NAP5	VD targets
NAV1	VD targets
NAV3	VD targets
NCB5OR	VD targets
NEFL	VD targets
NELL2	VD targets
NET1	VD targets
NEXN	VD targets
NFATC2	VD targets
NFKBIZ	VD targets
NGFB	VD targets
NHS	VD targets
NID2	VD targets
NID67	VD targets
NKX3-1	VD targets
NOVA1	VD targets
NR2F1	VD targets
NR3C1	VD targets
NRG2	VD targets
NRIP1	VD targets
NRP1	VD targets
NRP2	VD targets
NSE2	VD targets
NSUN6	VD targets
NTF3	VD targets
NTRK3	VD targets
NUDT11	VD targets
NUP133	VD targets
NUP153	VD targets
OASL	VD targets
OLR1	VD targets
ORC4L	VD targets
OSR2	VD targets
OSTalpha	VD targets
OVOS	VD targets
OXTR	VD targets
P2RY10	VD targets
P2RY2	VD targets
P2RY5	VD targets
PADI3	VD targets
PAK6	VD targets
PARD6B	VD targets
PARP11	VD targets
PAX9	VD targets
PBX1	VD targets
PCDH7	VD targets
PCNX	VD targets
PCTK2	VD targets
PCTP	VD targets
PCYOX1	VD targets
PCYT1A	VD targets
PDCD6IP	VD targets
PDE2A	VD targets
PDE4B	VD targets
PDE7A	VD targets
PDZK3	VD targets
PEX3	VD targets
PFDN4	VD targets
PGM2L1	VD targets
PHC2	VD targets
PHLDB2	VD targets
PIK3CA	VD targets
PIK3R1	VD targets
PINK1	VD targets
PITPNC1	VD targets
PKD2	VD targets
PLA2G10	VD targets
PLAC9	VD targets
PLCXD2	VD targets
PLEC1	VD targets
PLEKHA2	VD targets
PLLP	VD targets
PLXNA2	VD targets
PLXNB2	VD targets
PMAIP1	VD targets
PODXL	VD targets
POFUT1	VD targets
POT1	VD targets
POU3F1	VD targets
pp9099	VD targets
PPFIBP1	VD targets
PPM2C	VD targets
PPP1R12A	VD targets
PPP1R1C	VD targets
PPP2R3A	VD targets
PPP2R4	VD targets
PPP2R5A	VD targets
PPP3CA	VD targets
PPP3CB	VD targets
PRICKLE2	VD targets
PRNP	VD targets
PSMC2	VD targets
PSMF1	VD targets
PTAFR	VD targets
PTD012	VD targets
PTGER2	VD targets
PTGER4	VD targets
PTGS2	VD targets
PTHLH	VD targets
PTK2	VD targets
PTP4A1	VD targets
PTPDC1	VD targets
PTPN1	VD targets
PTPNS1	VD targets
PTPRE	VD targets
PTPRM	VD targets
PTPRZ1	VD targets
RAB11FIP1	VD targets
RAB11FIP2	VD targets
RAB3IP	VD targets
RABGAP1L	VD targets
RABGGTB	VD targets
RAG1	VD targets
RAGE	VD targets
RALGPS2	VD targets
RAP2A	VD targets
RASEF	VD targets
RASSF3	VD targets
RDHE2	VD targets
RET	VD targets
RFFL	VD targets
RGC32	VD targets
RGNEF	VD targets
RGS12	VD targets
RHPN2	VD targets
RIPK2	VD targets
RIS1	VD targets
RNF128	VD targets
RNF144	VD targets
RNF149	VD targets
RNF185	VD targets
RNF19	VD targets
RNF2	VD targets
RNF39	VD targets
ROR1	VD targets
RP11-311P8.3	VD targets
RP2	VD targets
RPS6KA5	VD targets
RRAD	VD targets
RSAD2	VD targets
RSNL2	VD targets
RTN4R	VD targets
RUNX1	VD targets
RUNX2	VD targets
S100A3	VD targets
S100A8	VD targets
S100PBPR	VD targets
SCAMP1	VD targets
SCD4	VD targets
SCEL	VD targets
SCOC	VD targets
SCPEP1	VD targets
SDC1	VD targets
SEC14L1	VD targets
SEC15L1	VD targets
SEMA3B	VD targets
SEMA3F	VD targets
SEMA4B	VD targets
SEMA6D	VD targets
SEPP1	VD targets
SEPT8	VD targets
SERPINB1	VD targets
SERPINB13	VD targets
SERPINB2	VD targets
SERPINB3	VD targets
SERPINB6	VD targets
SERPINB9	VD targets
SERPINE2	VD targets
SEZ6L2	VD targets
SFXN3	VD targets
SGK	VD targets
SGPP2	VD targets
SH3GL3	VD targets
SH3KBP1	VD targets
SH3MD1	VD targets
SH3RF2	VD targets
SH3TC1	VD targets
SIX2	VD targets
SLC1A1	VD targets
SLC1A6	VD targets
SLC25A27	VD targets
SLC25A4	VD targets
SLC2A2	VD targets
SLC2A5	VD targets
SLC30A1	VD targets
SLC36A1	VD targets
SLC37A2	VD targets
SLC38A6	VD targets
SLC43A3	VD targets
SLC4A7	VD targets
SLC5A12	VD targets
SLC5A3	VD targets
SLC7A1	VD targets
SLCO1A2	VD targets
SLCO1B3	VD targets
SLICK	VD targets
SLITRK6	VD targets
SMAD6	VD targets
SMAD7	VD targets
SMARCA5	VD targets
SMURF1	VD targets
SNAG1	VD targets
SNCAIP	VD targets
SNRK	VD targets
SNX10	VD targets
SNX24	VD targets
SNX4	VD targets
SNX9	VD targets
SOCS2	VD targets
SOS2	VD targets
SOX9	VD targets
SP100	VD targets
SPAG1	VD targets
SPARCL1	VD targets
SPOCD1	VD targets
SPRR1A	VD targets
SPRY2	VD targets
SPTLC2	VD targets
SQLE	VD targets
SRGAP1	VD targets
SRGAP2	VD targets
SRPX	VD targets
SSH1	VD targets
ST3GAL6	VD targets
ST6GALNAC1	VD targets
ST8SIA1	VD targets
STAM2	VD targets
STAMBP	VD targets
STAU2	VD targets
STK39	VD targets
STN2	VD targets
STOML1	VD targets
SVEP1	VD targets
SWAP70	VD targets
SYNC1	VD targets
SYNGR1	VD targets
SYNJ2	VD targets
SYT1	VD targets
SYT12	VD targets
T1A-2	VD targets
TACSTD2	VD targets
TAF1B	VD targets
TAOK3	VD targets
TCEA2	VD targets
TCEAL1	VD targets
TCF4	VD targets
TCF7L1	VD targets
TDE2L	VD targets
TDRKH	VD targets
TFCP2L2	VD targets
TFCP2L4	VD targets
TGFA	VD targets
TGFB2	VD targets
TGM1	VD targets
TIF1	VD targets
TIMP2	VD targets
TIMP3	VD targets
TINAG	VD targets
TM4SF1	VD targets
TM7SF3	VD targets
TMEM27	VD targets
TMEM40	VD targets
TMEPAI	VD targets
TMOD1	VD targets
TNFAIP8	VD targets
TNFRSF10D	VD targets
TNFRSF19	VD targets
TNFRSF21	VD targets
TNN	VD targets
TPBG	VD targets
TPST1	VD targets
TRAF4	VD targets
TRAM2	VD targets
TRIB1	VD targets
TRIM16	VD targets
TRIM2	VD targets
TRIM23	VD targets
TRIM38	VD targets
TRIM56	VD targets
TRIM6	VD targets
TRIP11	VD targets
TRPV6	VD targets
TSAP6	VD targets
TSC22D3	VD targets
TSLP	VD targets
TSPAN2	VD targets
TSPAN5	VD targets
TTMP	VD targets
TUBA3	VD targets
TXNDC11	VD targets
TXNIP	VD targets
TXNRD1	VD targets
ULK1	VD targets
USP25	VD targets
USP40	VD targets
USP6NL	VD targets
UST	VD targets
VAMP4	VD targets
VAV3	VD targets
VDR	VD targets
VEGF	VD targets
VEST1	VD targets
VGLL4	VD targets
VSNL1	VD targets
WDR36	VD targets
WDSUB1	VD targets
WIG1	VD targets
WIPI49	VD targets
WNK2	VD targets
WNT5A	VD targets
WNT7B	VD targets
WSB1	VD targets
XCL1	VD targets
XCL2	VD targets
YARS	VD targets
YPEL3	VD targets
ZBTB38	VD targets
ZC3HAV1	VD targets
ZFP36	VD targets
ZNF114	VD targets
ZNF165	VD targets
ZNF167	VD targets
ZNF185	VD targets
ZNF275	VD targets
ZNF291	VD targets
ZNF318	VD targets
ZNF462	VD targets
ZNF488	VD targets
ZNF638	VD targets
ZNF641	VD targets
ZNF664	VD targets
ZSWIM6	VD targets
